# Supplementary material for: Enhancing predictive performance for spectroscopic studies in wildlife science through a multi-model approach: A case study for species classification of live amphibians
Source: PLoS Comput Biol. 2024 Feb 14;20(2):e1011876. doi: 10.1371/journal.pcbi.1011876 (PMC10898777; doi:10.1371/journal.pcbi.1011876)
Supplement: S1 Document — (XLSX) [file pcbi.1011876.s001.xlsx]

## Sheet: Supplemental Doc 1 Table
	Classification Accuracy
Algorithm	Combined (n = 11)	Anurans (n = 7)	Caudates (n = 4)
KNN	89.3 ± 0.9%A	89.3 ± 1.5%A	96.7 ± 0.9%B,C
RF	91.9 ± 1.1%B	92.3 ± 1.0%B,C	97.2 ± 0.8%B,C,D
PLS	92.8 ± 0.9%B,C	94 ± 0.6%C,D	94.5 ± 0.7%A
LDA	93.6 ± 0.9%B,C	94.7 ± 0.6%D	95.9 ± 0.3%A,B
GLM	94.1 ± 0.7%C,D	95.2 ± 0.7%D,E	96.0 ± 0.9%A,B
XGB	93.6 ± 0.9%B,C	94 ± 0.8%C,D	97.9 ± 0.4%D
SVM	95.8 ± 0.8%D	96.9 ± 0.5%E	98.0 ± 0.6%D
* aggregated classification accuracies (M +/- SD) for test dataset
Models that differed significantly with regard to classification accuracy (p < 0.05; Tukey HSD) are assigned different letters.
KNN = K-nearest neighbors, RF = random forest, PLS = partial least squares, LDA = linear discriminant analysis, GLM = generalized linear model with elastic net regularization, XGB = extreme gradient boosting, and SVM = support vector machine.

## Sheet: r_raw
Algorithm	Accuracy	Facet
SVM	0.963601	Both
SVM	0.948978	Both
SVM	0.948088	Both
SVM	0.962053	Both
SVM	0.965588	Both
LDA	0.95409	Both
LDA	0.929676	Both
LDA	0.927428	Both
LDA	0.937392	Both
LDA	0.933563	Both
GLM	0.944125	Both
GLM	0.939762	Both
GLM	0.930753	Both
GLM	0.938277	Both
GLM	0.951882	Both
RF	0.924642	Both
RF	0.92198	Both
RF	0.896599	Both
RF	0.92611	Both
RF	0.924823	Both
XGB	0.93931	Both
XGB	0.927237	Both
XGB	0.935065	Both
XGB	0.926643	Both
XGB	0.950549	Both
KNN	0.885434	Both
KNN	0.885979	Both
KNN	0.885638	Both
KNN	0.900153	Both
KNN	0.906789	Both
PLS	0.932487	Both
PLS	0.922064	Both
PLS	0.931992	Both
PLS	0.915373	Both
PLS	0.940496	Both
SVM	0.964158	Anurans
SVM	0.973178	Anurans
SVM	0.976368	Anurans
SVM	0.96629	Anurans
SVM	0.963602	Anurans
LDA	0.943807	Anurans
LDA	0.94655	Anurans
LDA	0.957377	Anurans
LDA	0.942816	Anurans
LDA	0.944306	Anurans
GLM	0.942402	Anurans
GLM	0.950938	Anurans
GLM	0.962927	Anurans
GLM	0.952533	Anurans
GLM	0.952376	Anurans
RF	0.916521	Anurans
RF	0.938025	Anurans
RF	0.922946	Anurans
RF	0.926969	Anurans
RF	0.909016	Anurans
XGB	0.938575	Anurans
XGB	0.946394	Anurans
XGB	0.938245	Anurans
XGB	0.94828	Anurans
XGB	0.92639	Anurans
KNN	0.885043	Anurans
KNN	0.904285	Anurans
KNN	0.88758	Anurans
KNN	0.916298	Anurans
KNN	0.874057	Anurans
PLS	0.937568	Anurans
PLS	0.933076	Anurans
PLS	0.937196	Anurans
PLS	0.948483	Anurans
PLS	0.945704	Anurans
SVM	0.989578	Caudates
SVM	0.973552	Caudates
SVM	0.974561	Caudates
SVM	0.98093	Caudates
SVM	0.979307	Caudates
LDA	0.9605	Caudates
LDA	0.955441	Caudates
LDA	0.954899	Caudates
LDA	0.961433	Caudates
LDA	0.961052	Caudates
GLM	0.956861	Caudates
GLM	0.963166	Caudates
GLM	0.961114	Caudates
GLM	0.946928	Caudates
GLM	0.973656	Caudates
RF	0.975684	Caudates
RF	0.976706	Caudates
RF	0.964467	Caudates
RF	0.962184	Caudates
RF	0.983035	Caudates
XGB	0.981753	Caudates
XGB	0.975084	Caudates
XGB	0.975093	Caudates
XGB	0.984169	Caudates
XGB	0.980826	Caudates
KNN	0.972226	Caudates
KNN	0.971294	Caudates
KNN	0.948663	Caudates
KNN	0.969248	Caudates
KNN	0.97245	Caudates
PLS	0.945696	Caudates
PLS	0.953944	Caudates
PLS	0.951512	Caudates
PLS	0.933959	Caudates
PLS	0.941891	Caudates
