# Supplementary material for: Enhancing predictive performance for spectroscopic studies in wildlife science through a multi-model approach: A case study for species classification of live amphibians
Source: PLoS Comput Biol. 2024 Feb 14;20(2):e1011876. doi: 10.1371/journal.pcbi.1011876 (PMC10898777; doi:10.1371/journal.pcbi.1011876)
Supplement: S2 Document — (RMD) [file pcbi.1011876.s002.Rmd]

---
title: "SpeciesID_wPCAlda_11Species"
author: "Li-Dunn"
date: "`r Sys.Date()`"
output: html_document
---
---
title: "SpeciesID"
author: "Mike Caprio"
date: "2/4/2022"
output:
  officedown::rdocx_document: default
  html_document: default
  pdf_document: default
  officedown: default
---

```{r setup, include=FALSE}
knitr::opts_chunk$set(echo = TRUE)
library(mlr)
library(parallel)
library(parallelMap)
library(tidyverse)
library(parallel)
library(reprex)
library(caret)
library(ranger)
library(glmnet)
library(dplyr)
```

```{r}
library(readxl)
X11species <- read_excel("./11Species_Data_Clean4R_September2022.xlsx", sheet = "data")
#X11species <- na.omit(X11species)
data <- X11species
X11species$SPECIES <- as.factor(X11species$SPECIES)
X11species$ORDER <- as.factor(X11species$ORDER)
head(X11species)

# add WL to front of each wavelength name
tmp <- X11species[353:ncol(X11species)] #wavelenghts start at column 7...
b <- colnames(tmp)
#b <- (as.numeric(colnames(tmp)))
colnames(tmp) <- paste0("WL", b)
#tmp <- tmp [,]
X11species <- cbind(Species = X11species$SPECIES, tmp)
X11species <- cbind(Order = data$ORDER, X11species)
str(X11species)
X11species$Order <- as.factor(X11species$Order)

```

```{r}
X11species_smooth <- prospectr::savitzkyGolay(X11species[,2:ncol(X11species)], m=0, p=1, w=11) 
X11species_der <-prospectr::savitzkyGolay(X11species_smooth, m=1, p=1, w=3) 
IP <- as.data.frame(X11species[,1])
colnames(IP) = "Species"
X11species_der <- as.data.frame(cbind(IP, X11species_der))
X11species_der$Species <- as.factor(X11species_der$Species)

spectrum = 35
plot(as.numeric(X11species[spectrum,2:ncol(X11species)]), type="l")
plot(as.numeric(X11species_smooth[spectrum,2:ncol(X11species_smooth)]), type="l")
plot(as.numeric(X11species_der[spectrum,2:ncol(X11species_der)]), type="l")

head(X11species_der)

```


This assumes that the individuals are all grouped together, that is, individual 1 is rows 1,2 &3, etc.  If they aren't we could sort the data prior to doing this.
```{r}
#blocks <- as.factor(rep(1:80, each=3))
# N = 1661 spectra (refer to spreadsheet titled "11Species_Data_Clean4R_September2022")
b1 = rep(1:352, each = 3)
b2 <- rep(1:49, each=4)
b3 <- rep(1:71, each=3)
b4 <- rep(1:196, each = 1) ##CHECK ON THIS
blocks <- as.factor(c(b1,b2,b3, b4))

 #t1 <- makeResampleInstance(outer,SpeciesTaskDer)
#sort(as.numeric(t1$test.inds[4][[1]]))
#sort(as.numeric(t1$train.inds[4][[1]]))


```

Use Boruta to estimate feature importance
```{r }
library(Boruta)


Li.train <- Boruta(y =(X11species_der[,1]),
                   x = X11species_der[,-1],
                      doTrace = 3, #Verbosity, 0 = min, 3 = max
                      maxRuns=200, 
                      #num.threads=6, #Reduce load if using
                                  #computer for other things.
                      ntree=500)

Li.final <- TentativeRoughFix(Li.train)


print(Li.final)
  # 943 attributes confirmed important; 847 unimportant for 1661 obs -- trying to classify species (and taxonomic order first)
  # 559 attributes confirmed important, 1231 confirmed unimportant
  # #11 species on 25 sept 2022:  985 attributes confirmed important: WL1000, WL1001, WL1002, WL1003, WL1004 and 980 more; 805 attributes confirmed unimportant: WL1008, WL1017, WL1018, WL1023, WL1026 and 800 more;
plot(Li.final)
attStats(Li.final)[1:20,]
attStats(Li.final)[1:50,]


#Remove the "Rejected" features

tmp <- Li.final$finalDecision=="Rejected"
X11species_Boruta <- X11species_der[,!tmp]

X11species_Boruta <- cbind(Order = data$ORDER, X11species_Boruta)

X11species_Boruta$Order <- as.factor(X11species_Boruta$Order)
X11species_Boruta2 <- X11species_Boruta
```
List features ranked by importance
```{r}
mImp <- attStats(Li.final)
smImp <- order(mImp$meanImp, decreasing = T)
mImp[smImp[1:100],]

```


```{r}
library(summarytools)
#summarytools:: view(dfSummary(dataUSG)) # to get a glimpse of the data distributions for each feature

```

```{r}
# Compare LDA, random forest, glmnet, and SVM models to classify presence/absence of green frogs 
## First, create learners
rfLearn <- makeLearner("classif.ranger", num.threads=3, predict.type = "prob")
glmnetLearn <- makeLearner("classif.glmnet", predict.type = "prob", nlambda = 20)
svmLearn <-makeLearner("classif.svm", predict.type = "prob")
ldaLearn <- makeLearner("classif.lda", predict.type = "prob", tol=1e-10)
ldapca <- makePreprocWrapperCaret(ldaLearn, ppc.pca = TRUE)

#For a list of filters see:
#https://mlr.mlr-org.com/articles/tutorial/filter_methods.html#current-methods
svmLearnFiltered = makeFilterWrapper(
  svmLearn,
  fw.method = "FSelectorRcpp_information.gain")#,
  #more.args = list("FSelectorRcpp_information.gain" = list(
  #  equal = TRUE)))

xgbLearner <- makeLearner("classif.xgboost",
                          predict.type = "prob",
                          eval_metric = "mlogloss",
nthread = parallel:: detectCores()/2)  

knnLearn <- makeLearner("classif.knn") 

plsLearn <- makeLearner("classif.plsdaCaret")


## Then, make task!

OrderTaskDer <- makeClassifTask(data = X11species_Boruta, target = "Order", blocking = blocks ) 
SpeciesTaskDer <- makeClassifTask(data = X11species_Boruta2, target = "Species", blocking = blocks ) 


# Make and specify search space + controls to determine how to search those spaces
# make PARAMATER SPACES FOR ALL LEARNERS
PSrf <-makeParamSet(makeIntegerParam("mtry", lower=2, upper = SpeciesTaskDer$task.desc$n.feat[1]/1))

PSglmnet <- makeParamSet(
  #makeDiscreteParam("s", values = seq(0., 0.1, by =0.01)),
  #makeDiscreteParam("alpha", values = seq(0,1, by = 0.1)))
  makeNumericParam("s", lower = -6, upper = -1, trafo = function(x) 10^x),
  makeNumericParam("alpha", lower = 0.01, upper = 1))
# getParamSet(glmLearner) will show you what parameters in glmnet can be tuned to potentially improve the fit

PSsvm <- makeParamSet(
  #makeNumericParam("fw.perc", lower = 0, upper = 1),
  makeNumericParam("cost", lower = 0, upper = 6, trafo = function(x) 10^x),
  makeNumericParam("gamma", lower = -5, upper = 1, trafo=function(x) 10^x))

PSlda <- makeParamSet(
  #makeIntegerParam("ppc.pcaComp", lower = 1, upper = ReproTask$task.desc$n.feat[1]/2)
  makeIntegerParam("ppc.pcaComp", lower = 1, upper = 150)
)

# ps = makeParamSet(
#   makeIntegerParam("ppc.pcaComp", lower = 1, upper = getTaskNFeats(sonar.task)),
#   makeDiscreteParam("predict.method", values = c("plug-in", "debiased"))
# )

# TROUBLES MAKING PS for svm 

PSknn <- makeParamSet(makeIntegerParam("k", lower = 1, upper = 5))

PSxgb <- makeParamSet(
  makeIntegerParam("nrounds", lower = 100, upper = 600),
  makeIntegerParam("max_depth", lower = 1, upper = 100),
    makeNumericParam("eta", lower = 0.1, upper = 0.75), #was upper = 1; eta = the learning rate... looks at gradients and multiplies by 0... so if set to zero, can't follow any gradients (distance between classes)
        makeIntegerParam("gamma", lower = 0, upper = 5),
          makeNumericParam("colsample_bytree", lower = 0.1, upper = 1), 
            makeNumericParam("colsample_bylevel", lower = 0.1, upper = 1)
  ) #Start out with broad parameter space, then tune and see and get idea of where that parameter will fall out, then zone in from there by shrinking parameter space later
          
#makeIntegerParam("min_child_weight", lower = 0.5, upper = 2


# TROUBLES MAKING PS for svm , xgb  --> ##### MAKE SURE TO MAKE DISTINCTION BETWEEN INTEGER AND NUMERIC PARAMETERS, otherwise, won't search param space appropriately and won't run!!!
getParamSet(plsLearn)

PSpls <- makeParamSet(
  makeIntegerParam("ncomp", lower = 1, upper = SpeciesTaskDer$task.desc$n.feat[1]/1))

```


Available resampling strategies
    Cross-validation ("CV"),
    Leave-one-out cross-validation ("LOO"),
    Repeated cross-validation ("RepCV"),
    Out-of-bag bootstrap and other variants like b632 ("Bootstrap"),
    Subsampling, also called Monte-Carlo cross-validation ("Subsample"),
    Holdout (training/test) ("Holdout").

```{r}
#cREATE CONTROL STATEMENTS THAT DETERMINE HOW WE WILL SEARCH
cntrl_rf <- makeTuneControlRandom(maxit = 30) #change from 10 to 5 or 2 instead... it's taken 2 hours for it to do a single iteration... all mmce have been the same = 0.5789

#cntrl_glmnet <- makeTuneControlGrid()
cntrl_glmnet <- makeTuneControlRandom(maxit=10)
#cntrl_glmnet <- makeTuneControlMBO(budget=60)

library(mlrMBO)
cntrl_svm <- makeTuneControlMBO(budget=60)

cntrl_knn <- makeTuneControlRandom(maxit=100)

cntrl_xgb <- makeTuneControlMBO(budget= 50) #only starts tuning after doing 4 random events 

#make a stratified cross-validation (if doing LDA only)
#inner <- makeResampleDesc("CV", iter = 5, blocking.cv = T) 
#outer <- makeResampleDesc("RepCV", reps=3, folds=5, blocking.cv=T) 
#inner <- makeResampleDesc("RepCV", reps=5,folds = 3, blocking.cv=T)
outer <- makeResampleDesc("CV", iter=5, blocking.cv=T, predict="test")
#outer <- makeResampleDesc("Holdout", blocking.cv=T) 
inner <- makeResampleDesc("CV", iters=5, blocking.cv=T, predict="both")
#inner <- makeResampleDesc("Holdout", blocking.cv=T)
## NEXT: Make TUNING WRAPPERS around our learnes that tell mlr what parameter space to use and which search method

#imputation wrapper, e.g., impgRF, impgGLMNET, or impGLMNET were all unecessary-- instead use the learners, e.g., rfLearner, svmLearner, glmnetLearner! 


rfTW <- makeTuneWrapper(
  rfLearn,
  resampling = inner,
  par.set = PSrf,
  control = cntrl_rf
)

glmnetTW <- makeTuneWrapper(
  glmnetLearn,
  resampling = inner,
  par.set =PSglmnet,
  control = cntrl_glmnet
)

svmTW <- makeTuneWrapper(
  #svmLearnFiltered,
  svmLearn,
  inner,
  par.set = PSsvm,
  control = cntrl_svm
)

ldaTW <- makeTuneWrapper(
  ldapca,
  resampling = inner,
  par.set = PSlda,
  control = cntrl_rf
)

xgbTW <- makeTuneWrapper(
  xgbLearner,
  resampling = inner,
  par.set = PSxgb,
  control = cntrl_xgb)


knnTW <- makeTuneWrapper(
  knnLearn,
  resampling = inner,
  par.set = PSknn,
  control = cntrl_knn
)

plsTW <- makeTuneWrapper(
  plsLearn,
  resampling = inner,
  par.set = PSpls,
  control = cntrl_rf)


```


```{r}

#Create list of tuning wrappers, turn on parallization, and run Benchmark! 
#lrns = list(glmnetTW)
lrns = list(svmTW, ldaTW, glmnetTW, rfTW, xgbTW, knnTW, plsTW)
lrns = list(ldaTW)

parallelStartSocket(detectCores()/2+1, level="mlr.resample")


tasks = list(OrderTaskDer, SpeciesTaskDer)
#parallelStartSocket(detectCores()/2+1)
# above step takes a while.
getTaskId(OrderTaskDer)

getTaskId(SpeciesTaskDer) 

bmr = benchmark(lrns, tasks, outer, measures=list(acc, mmce, timetrain), models = T, keep.extract = T ) #, extract = getTuneResult)
#bmr = benchmark(lrns, list(ReproTaskDer,ReproTask), outer, measures=list(logloss, acc), models = T, keep.extract = T)

#see how they performed 
getBMRAggrPerformances(bmr)

parallelStop()

plotBMRBoxplots(bmr) #to get a visualization of performance for each algorithm 
plotBMRBoxplots(bmr, measure = acc)

getBMRTuneResults(
  bmr,
  task.ids = NULL,
  learner.ids = NULL,
  as.df = FALSE,
  drop = FALSE
)

getBMRAggrPerformances(bmr)

# Nemenyi test
g = generateCritDifferencesData(bmr, p.value = 0.1, test = "nemenyi")
plotCritDifferences(g) + coord_cartesian(xlim = c(-1, 5), ylim = c(0, 2)) +
  scale_colour_manual(values = c("lda" = "#F8766D", "rpart" = "#00BA38", "randomForest" = "#619CFF"))

```

Remember that the resamplingDescs inner and outer that we created before have predict="both", so specifying inner for the sampling method so we will get prediction measures for both our training and test datasets.  We can access those results using rr$measures.train and rr$measures.test.
```{r}
rr <- bmr$results$X11species_Boruta$classif.glmnet.tuned

rr$aggr
rr$measures.test
rr$measures.train

mean(rr$measures.test$acc)
mean(rr$measures.train$acc)

#see for worst model, LDA in this case
rr <- bmr$results$X11species_Boruta$classif.lda.preproc.tuned
rr$measures.test
rr$measures.train

#mean aggregated accuracy for training: 0.9745891
#accuracy for test dataset: 0.8924382

#SEE FOR BEST MODEL, SVM
rr <- bmr$results$X11species_Boruta$classif.svm.tuned
rr$measures.test
rr$measures.train


rr <- bmr$results$X11species_Boruta$classif.xgboost.tuned
#mean aggregated accuracy for training: 1.0
#accuracy for test dataset: 0.94194031     

caret:: confusionMatrix(bmr$results$X11species_Boruta$classif.svm.tuned$pred$data$response, bmr$results$X11species_Boruta$classif.svm.tuned$pred$data$truth)

caret:: confusionMatrix(bmr$results$X11species_Boruta$classif.lda.preproc.tuned$pred$data$response, bmr$results$X11species_Boruta$classif.lda.preproc.tuned$pred$data$truth)


```

```{r}
outer <- makeResampleDesc("CV", iter=5, blocking.cv=T)
t1 <- makeResampleInstance(outer, SpeciesTaskDer)

sort(as.numeric(t1$test.inds[[4]]))
sort(as.numeric(t1$train.inds[[4]]))

#This shows the fifth inner fold from the 5th outer fold.  Inner resampling is properly blocked!
sort(getResamplingIndices(bmr$results[[1]]$classif.glmnet.tuned, inner=T)[[4]]$train.inds[[1]])

```

```{r}
x <- as.matrix(X11species_Boruta[,-1])

#https://glmnet.stanford.edu/articles/glmnet.html
#A special option for multinomial regression is type.multinomial, which allows the usage of a grouped lasso penalty (q=2) if type.multinomial = #"grouped". The default is type.multinomial = "ungrouped" (q=1).
(fit <- glmnet(x = x, y=(X11species_Boruta[,1]), family="multinomial")) #, type.multinomial = "grouped"))
plot(fit, xvar = "lambda", label = TRUE)

cvfit <- cv.glmnet(x=x, y=(X11species_Boruta[,1]), family="multinomial", type.measure = "default", nfolds = 5) #, type.multinomial = "grouped")
plot(cvfit)
cvfit
```
