# Supplementary material for: Enhancing predictive performance for spectroscopic studies in wildlife science through a multi-model approach: A case study for species classification of live amphibians
Source: PLoS Comput Biol. 2024 Feb 14;20(2):e1011876. doi: 10.1371/journal.pcbi.1011876 (PMC10898777; doi:10.1371/journal.pcbi.1011876)
Supplement: S3 Document — (XLSX) [file pcbi.1011876.s003.xlsx]

## Sheet: Sheet1
Samples and # Per individual
Abbreviation	Common Name	Genus species	# Individuals	# Replicates/individual	Total # Spectra/Species
CLF	Chiricahua leopard frog	Lithobates chiricahuensis	77	3	231
SLF	Southern leopard frog	Lithobates sphenocephalus	26	1	26
DGF	Dusky gopher frog	Lithobates sevosa	69	1	69
BT	Boreal toad	Anaxyrus boreas	53	1	53
FT	Fowler's toad	Anaxyrus fowleri	47	3	141
HT	Houston toad	Anaxyrus houstonensis	133	3	399
PRCT	Puerto Rican crested toad	Peltophryne lemur	95	3	285
CGS	Chinese giant salamander	Andrias davidianus	48	1	48
HBS	Hellbender salamander	Cryptobranchus alleganiensis	49	4	196
SS	Spotted salamander	Ambystoma maculatum	33	3	99
TS	Tiger Salamander	Ambystoma tigrinum	38	3	114
