# Supplementary material for: Enhancing predictive performance for spectroscopic studies in wildlife science through a multi-model approach: A case study for species classification of live amphibians
Source: PLoS Comput Biol. 2024 Feb 14;20(2):e1011876. doi: 10.1371/journal.pcbi.1011876 (PMC10898777; doi:10.1371/journal.pcbi.1011876)
Supplement: S5 Document — (XLSX) [file pcbi.1011876.s005.xlsx]

## Sheet: Combined_11Species
SVM	Prediction
Reference	CLF	SLF	DGF	BT	FT	HT	PRCT	CGS	HBS	SS	TS
CLF	218	1	0	0	0	3	2	0	0	0	0
SLF	0	23	0	0	0	0	0	0	0	0	0
DGF	4	0	65	0	0	0	4	0	0	0	0
BT	0	0	0	50	0	0	0	0	0	0	1
FT	0	0	0	0	138	0	0	0	0	0	1
HT	8	2	0	0	3	391	11	0	2	0	0
PRCT	1	0	4	0	0	5	268	0	1	0	0
CGS	0	0	0	0	0	0	0	47	2	0	0
HBS	0	0	0	1	0	0	0	2	190	0	0
SS	0	0	0	0	0	0	0	0	0	96	3
TS	0	0	0	2	0	0	0	0	1	3	109
	0.943723	0.884615	0.942029	0.943396	0.978723	0.97995	0.940351	0.979167	0.969388	0.969697	0.95614
KNN	Prediction
Reference	CLF	SLF	DGF	BT	FT	HT	PRCT	CGS	HBS	SS	TS
CLF	189	0	0	0	2	2	0	0	0	0	0
SLF	5	22	1	6	0	0	0	0	0	0	0
DGF	7	0	59	6	0	0	0	0	0	0	0
BT	0	0	1	45	0	0	0	0	0	0	0
FT	3	2	0	0	115	8	4	0	0	0	0
HT	18	2	2	0	23	370	13	1	1	0	0
PRCT	5	0	6	0	1	19	268	2	2	0	0
CGS	1	0	0	0	0	0	0	44	0	0	0
HBS	3	0	0	0	0	0	0	1	188	0	1
SS	0	0	0	0	0	0	0	0	0	90	10
TS	0	0	0	2	0	0	0	0	5	9	103
	231	26	69	59	141	399	285	48	196	99	114
	0.818182	0.846154	0.855072	0.762712	0.815603	0.927318	0.940351	0.916667	0.959184	0.909091	0.903509

## Sheet: Anurans_7Species
SVM
Confusion Matrix and Statistics		This output was pasted from R Studio output for confusion matrix (generated from ConfusionMatrix function from "caret" package)
Reference
Prediction BT CLF FT HT MGF PRCT SLF
BT 265 0 0 0 0 0 0
CLF 0 1147 0 0 0 4 2
FT 0 0 702 0 0 0 0
HT 0 2 3 1988 0 13 2
MGF 0 5 0 0 344 5 0
PRCT 0 1 0 7 1 1403 0
SLF 0 0 0 0 0 0 126
Overall Statistics
Accuracy : 0.9925
95% CI : (0.99, 0.9945)
No Information Rate : 0.3314
P-Value [Acc > NIR] : < 2.2e-16
Kappa : 0.9904
Mcnemar's Test P-Value : NA
Statistics by Class:
Class: BT Class: CLF Class: FT Class: HT Class: MGF Class: PRCT Class: SLF
Sensitivity 1.00000 0.9931 0.9957 0.9965 0.99710 0.9846 0.96923
Specificity 1.00000 0.9988 1.0000 0.9950 0.99824 0.9980 1.00000
Pos Pred Value 1.00000 0.9948 1.0000 0.9900 0.97175 0.9936 1.00000
Neg Pred Value 1.00000 0.9984 0.9994 0.9983 0.99982 0.9952 0.99932
Prevalence 0.04402 0.1919 0.1171 0.3314 0.05731 0.2367 0.02159
Detection Rate 0.04402 0.1905 0.1166 0.3302 0.05714 0.2331 0.02093
Detection Prevalence 0.04402 0.1915 0.1166 0.3336 0.05880 0.2346 0.02093
Balanced Accuracy 1.00000 0.9959 0.9979 0.9958 0.99767 0.9913 0.98462
KNN
Confusion Matrix and Statistics
Reference
Prediction BT CLF FT HT MGF PRCT SLF
BT 260 0 0 0 2 0 0
CLF 0 1105 1 2 0 4 0
FT 0 4 667 23 0 0 9
HT 0 18 37 1944 0 12 5
MGF 5 6 0 1 331 3 0
PRCT 0 13 0 24 12 1406 0
SLF 0 9 0 1 0 0 116
Overall Statistics
Accuracy : 0.9683
95% CI : (0.9635, 0.9726)
No Information Rate : 0.3314
P-Value [Acc > NIR] : < 2.2e-16
Kappa : 0.9592
Mcnemar's Test P-Value : NA
Statistics by Class:
Class: BT Class: CLF Class: FT Class: HT Class: MGF Class: PRCT Class: SLF
Sensitivity 0.98113 0.9567 0.9461 0.9744 0.95942 0.9867 0.89231
Specificity 0.99965 0.9986 0.9932 0.9821 0.99736 0.9893 0.99830
Pos Pred Value 0.99237 0.9937 0.9488 0.9643 0.95665 0.9663 0.92063
Neg Pred Value 0.99913 0.9898 0.9929 0.9873 0.99753 0.9958 0.99762
Prevalence 0.04402 0.1919 0.1171 0.3314 0.05731 0.2367 0.02159
Detection Rate 0.04319 0.1836 0.1108 0.3229 0.05498 0.2336 0.01927
Detection Prevalence 0.04352 0.1847 0.1168 0.3349 0.05748 0.2417 0.02093
Balanced Accuracy 0.99039 0.9776 0.9697 0.9783 0.97839 0.9880 0.94530

## Sheet: Caudates_4Species
	Confusion Matrix and Statistics				This output was pasted from R Studio output for confusion matrix (generated from ConfusionMatrix function from "caret" package)
SVM
	Reference
	Prediction AMAC CGS HB TSAL
	AMAC 493 0 0 3
	CGS 0 237 1 0
	HB 0 3 976 2
	TSAL 2 0 3 565
	Overall Statistics
	Accuracy : 0.9939
	95% CI : (0.9897, 0.9966)
	No Information Rate : 0.4289
	P-Value [Acc > NIR] : < 2.2e-16
	Kappa : 0.9912
	Mcnemar's Test P-Value : NA
	Statistics by Class:
	Class: AMAC Class: CGS Class: HB Class: TSAL
	Sensitivity 0.9960 0.9875 0.9959 0.9912
	Specificity 0.9983 0.9995 0.9962 0.9971
	Pos Pred Value 0.9940 0.9958 0.9949 0.9912
	Neg Pred Value 0.9989 0.9985 0.9969 0.9971
	Prevalence 0.2166 0.1050 0.4289 0.2495
	Detection Rate 0.2158 0.1037 0.4271 0.2473
	Detection Prevalence 0.2171 0.1042 0.4293 0.2495
	Balanced Accuracy 0.9971 0.9935 0.9960 0.9942
LDA
Prediction AMAC CGS HB TSAL
AMAC 475 0 2 21
CGS 0 236 0 0
HB 0 4 976 4
TSAL 20 0 2 545
Overall Statistics
Accuracy : 0.9768
95% CI : (0.9698, 0.9826)
No Information Rate : 0.4289
P-Value [Acc > NIR] : < 2.2e-16
Kappa : 0.9666
Mcnemar's Test P-Value : NA
Statistics by Class:
Class: AMAC Class: CGS Class: HB Class: TSAL
Sensitivity 0.9596 0.9833 0.9959 0.9561
Specificity 0.9872 1.0000 0.9939 0.9872
Pos Pred Value 0.9538 1.0000 0.9919 0.9612
Neg Pred Value 0.9888 0.9980 0.9969 0.9854
Prevalence 0.2166 0.1050 0.4289 0.2495
Detection Rate 0.2079 0.1033 0.4271 0.2385
Detection Prevalence 0.2179 0.1033 0.4306 0.2481
Balanced Accuracy 0.9734 0.9917 0.9949 0.9717
