# Supplementary material for: Enhancing predictive performance for spectroscopic studies in wildlife science through a multi-model approach: A case study for species classification of live amphibians
Source: PLoS Comput Biol. 2024 Feb 14;20(2):e1011876. doi: 10.1371/journal.pcbi.1011876 (PMC10898777; doi:10.1371/journal.pcbi.1011876)
Supplement: S6 Document — (XLSX) [file pcbi.1011876.s006.xlsx]

## Sheet: data
NIRS_ID	SPECIES	ORDER	350	351	352	353	354	355	356	357	358	359	360	361	362	363	364	365	366	367	368	369	370	371	372	373	374	375	376	377	378	379	380	381	382	383	384	385	386	387	388	389	390	391	392	393	394	395	396
CLF_F01_LP_210507_a	CLF	Anura	0.263443	0.259104	0.256937	0.25892	0.259498	0.261279	0.263478	0.263833	0.262152	0.260983	0.262264	0.266801	0.26731	0.264707	0.262252	0.264679	0.265232	0.265434	0.26851	0.267269	0.265784	0.266849	0.270768	0.268166	0.26709	0.27121	0.268729	0.271598	0.277521	0.280301	0.278468	0.273952	0.273405	0.284188	0.284722	0.28002	0.277432	0.282074	0.279744	0.277003	0.281069	0.278855	0.277739	0.278918	0.279362	0.277941	0.274306
CLF_F01_LP_210507_b	CLF	Anura	0.250668	0.258299	0.262283	0.255939	0.246469	0.24339	0.249054	0.259648	0.256145	0.255895	0.260136	0.249422	0.252385	0.257352	0.254344	0.257994	0.258805	0.257125	0.2569	0.258993	0.257558	0.255389	0.262094	0.257945	0.255212	0.26106	0.261156	0.26323	0.265215	0.263789	0.263436	0.263967	0.266541	0.2723	0.269476	0.267659	0.270957	0.269795	0.270704	0.270993	0.267976	0.268285	0.267239	0.265946	0.268304	0.268108	0.265949
CLF_F01_LP_210507_c	CLF	Anura	0.263443	0.259104	0.256937	0.25892	0.259498	0.261279	0.263478	0.263833	0.262152	0.260983	0.262264	0.266801	0.26731	0.264707	0.262252	0.264679	0.265232	0.265434	0.26851	0.267269	0.265784	0.266849	0.270768	0.268166	0.26709	0.27121	0.268729	0.271598	0.277521	0.280301	0.278468	0.273952	0.273405	0.284188	0.284722	0.28002	0.277432	0.282074	0.279744	0.277003	0.281069	0.278855	0.277739	0.278918	0.279362	0.277941	0.274306
CLF_F01_LP_210509_LR_a	CLF	Anura	0.273537	0.278262	0.277461	0.266877	0.270266	0.267491	0.263951	0.273653	0.27116	0.270576	0.275178	0.272443	0.271508	0.27182	0.272086	0.274475	0.273996	0.273588	0.277333	0.276687	0.275826	0.277328	0.281157	0.282632	0.282965	0.283481	0.283169	0.287038	0.291732	0.29295	0.29528	0.296177	0.296591	0.299813	0.303765	0.306252	0.307041	0.309041	0.310035	0.311539	0.31447	0.31381	0.314603	0.316836	0.317521	0.31909	0.319152
CLF_F01_LP_210509_LR_b	CLF	Anura	0.255075	0.254299	0.249616	0.243268	0.24524	0.24844	0.249893	0.249678	0.251278	0.250843	0.247704	0.245404	0.246625	0.248906	0.249924	0.250783	0.249501	0.24873	0.25139	0.251062	0.251648	0.254535	0.257979	0.258425	0.256818	0.255247	0.256114	0.260068	0.263673	0.264047	0.26697	0.268252	0.268223	0.270504	0.273468	0.27633	0.278373	0.278719	0.280575	0.282405	0.282355	0.282551	0.283882	0.285694	0.286459	0.286234	0.2855
CLF_F01_LP_210509_LR_c	CLF	Anura	0.278394	0.280313	0.282963	0.272284	0.273565	0.27437	0.273798	0.276405	0.279098	0.279372	0.277095	0.274643	0.275468	0.276648	0.276333	0.279137	0.279235	0.279178	0.28307	0.284217	0.281644	0.279498	0.285165	0.286853	0.287336	0.28903	0.288178	0.290315	0.293119	0.293407	0.296305	0.297956	0.29924	0.304004	0.305916	0.307301	0.30952	0.310386	0.311629	0.313513	0.315592	0.316733	0.317044	0.317179	0.318006	0.319572	0.319399
CLF_F02_LP_210507_a	CLF	Anura	0.238492	0.23969	0.243293	0.251785	0.245958	0.245279	0.250009	0.25052	0.243915	0.242778	0.248255	0.247975	0.244545	0.243913	0.247653	0.244138	0.245627	0.250134	0.250948	0.248966	0.250343	0.25449	0.254761	0.258128	0.261294	0.261136	0.25803	0.257622	0.25998	0.262958	0.264792	0.264867	0.264885	0.267544	0.267102	0.267806	0.270781	0.269945	0.270346	0.271276	0.271236	0.272218	0.270783	0.26927	0.272451	0.272519	0.271677
CLF_F02_LP_210507_b	CLF	Anura	0.231437	0.228021	0.219952	0.215751	0.223341	0.2259	0.223528	0.224311	0.223789	0.22276	0.22207	0.222095	0.224999	0.224308	0.218583	0.223396	0.224514	0.22488	0.230936	0.228073	0.22582	0.228132	0.232106	0.230895	0.230708	0.234816	0.235987	0.237788	0.239065	0.238286	0.238382	0.238868	0.240663	0.245006	0.243833	0.243729	0.24723	0.247206	0.245845	0.245289	0.246668	0.247529	0.246495	0.245597	0.248268	0.251168	0.250923
CLF_F02_LP_210507_c	CLF	Anura	0.238252	0.23637	0.230683	0.232627	0.232375	0.230952	0.229284	0.228484	0.232409	0.234099	0.232548	0.234049	0.233737	0.234123	0.23674	0.237248	0.237386	0.237303	0.236555	0.234715	0.232979	0.233651	0.239173	0.2373	0.237508	0.243526	0.239502	0.23977	0.243411	0.245529	0.247541	0.245304	0.242567	0.247458	0.248147	0.247719	0.248685	0.249254	0.249152	0.249692	0.251011	0.246917	0.245354	0.246458	0.245915	0.248871	0.249293
CLF_F02_LP_210509_LR_a	CLF	Anura	0.157291	0.15374	0.152332	0.150983	0.154923	0.147927	0.141974	0.156299	0.152948	0.149158	0.151499	0.149539	0.152616	0.154776	0.151594	0.149114	0.151075	0.154286	0.154082	0.156037	0.154153	0.151607	0.159071	0.157112	0.154274	0.156729	0.155802	0.157295	0.16007	0.16117	0.159656	0.158761	0.160965	0.166924	0.166608	0.165457	0.167257	0.169704	0.168474	0.167361	0.170086	0.171584	0.169509	0.16699	0.169537	0.172415	0.172291
CLF_F02_LP_210509_LR_b	CLF	Anura	0.13868	0.137118	0.138066	0.137765	0.140555	0.138766	0.138124	0.146942	0.140087	0.132997	0.133433	0.136654	0.133756	0.133884	0.141271	0.138477	0.139498	0.14291	0.141984	0.136683	0.135463	0.139663	0.143497	0.144462	0.142885	0.140413	0.139542	0.142721	0.145153	0.142314	0.141804	0.141454	0.142662	0.148458	0.146751	0.145499	0.149135	0.152135	0.150281	0.147573	0.148348	0.148475	0.14968	0.151015	0.150387	0.15184	0.152364
CLF_F02_LP_210509_LR_c	CLF	Anura	0.152801	0.152614	0.145594	0.140686	0.136475	0.136245	0.140623	0.147241	0.143608	0.140964	0.1437	0.146398	0.149686	0.147579	0.139704	0.141457	0.146186	0.14751	0.142293	0.144547	0.14659	0.146812	0.149927	0.149278	0.14685	0.145683	0.147791	0.150999	0.153223	0.152941	0.150303	0.146584	0.146106	0.1536	0.154491	0.153529	0.154701	0.156374	0.154324	0.153477	0.157837	0.158689	0.157096	0.155693	0.157306	0.158879	0.157407
CLF_F02_LP_210510_HL_a	CLF	Anura	0.283622	0.279831	0.275022	0.27395	0.272435	0.273487	0.276089	0.277166	0.274599	0.274957	0.276973	0.27049	0.271682	0.275039	0.275041	0.277491	0.278715	0.280466	0.285293	0.288024	0.286518	0.283404	0.284876	0.285702	0.287466	0.290594	0.290749	0.293869	0.298605	0.30167	0.3026	0.301868	0.302662	0.308881	0.311035	0.311311	0.312168	0.313828	0.31503	0.316476	0.318536	0.318341	0.317556	0.318304	0.322042	0.322908	0.32228
CLF_F02_LP_210510_HL_b	CLF	Anura	0.274144	0.276662	0.276037	0.269304	0.267233	0.264962	0.263593	0.266156	0.26593	0.266825	0.26771	0.26132	0.264138	0.268788	0.267904	0.266061	0.266616	0.267212	0.264657	0.26518	0.26802	0.272283	0.276964	0.274384	0.272152	0.274876	0.275494	0.279192	0.282619	0.281645	0.280535	0.281232	0.283239	0.284446	0.286155	0.288363	0.290409	0.291063	0.290019	0.288453	0.287667	0.287443	0.288735	0.290969	0.292527	0.29192	0.291055
CLF_F02_LP_210510_HL_c	CLF	Anura	0.254629	0.258283	0.258908	0.250109	0.250404	0.250613	0.250502	0.253216	0.249823	0.250021	0.254443	0.25237	0.253264	0.253614	0.250907	0.251473	0.251126	0.251014	0.253336	0.254182	0.252691	0.252637	0.260563	0.26124	0.258897	0.258	0.255961	0.258916	0.26328	0.264017	0.264928	0.264782	0.265717	0.271287	0.271272	0.271278	0.274209	0.275133	0.27536	0.275153	0.27479	0.275471	0.274574	0.273213	0.274276	0.273819	0.272432
CLF_F03_LP_210507_a	CLF	Anura	0.161501	0.169667	0.164387	0.15577	0.166657	0.158543	0.146989	0.164475	0.156437	0.153788	0.164836	0.165106	0.167519	0.165714	0.157031	0.155672	0.162329	0.166986	0.160065	0.161754	0.161343	0.159346	0.166815	0.163953	0.161024	0.164467	0.162468	0.161687	0.164147	0.168491	0.16579	0.161193	0.158939	0.161331	0.163246	0.165339	0.166589	0.161601	0.159989	0.161458	0.162785	0.161844	0.159487	0.158005	0.15973	0.160166	0.158845
CLF_F03_LP_210507_b	CLF	Anura	0.178469	0.174491	0.178053	0.185304	0.181385	0.17397	0.172799	0.183023	0.177235	0.176236	0.183807	0.180755	0.180939	0.180881	0.178037	0.180765	0.183156	0.183563	0.182234	0.179911	0.175889	0.17481	0.184622	0.184242	0.17974	0.178296	0.179595	0.180512	0.181042	0.181987	0.1828	0.179934	0.177094	0.181741	0.179328	0.178724	0.183147	0.181773	0.17674	0.17468	0.179069	0.177489	0.176012	0.176193	0.176326	0.174715	0.173812
CLF_F03_LP_210507_c	CLF	Anura	0.180334	0.183648	0.17976	0.172429	0.177163	0.177465	0.176633	0.184818	0.182389	0.180131	0.182499	0.183893	0.180939	0.179261	0.182088	0.18233	0.181652	0.181196	0.181648	0.181929	0.179575	0.177821	0.184061	0.184625	0.182455	0.18116	0.179591	0.178188	0.178561	0.18133	0.181763	0.180882	0.180579	0.18265	0.182765	0.181581	0.180616	0.181824	0.178761	0.176067	0.178051	0.176136	0.174004	0.173561	0.175017	0.176514	0.17496
CLF_F03_LP_210509_LR_a	CLF	Anura	0.159042	0.160235	0.16012	0.155354	0.153564	0.154733	0.156852	0.157004	0.153616	0.150337	0.14992	0.153258	0.15446	0.152236	0.148389	0.149248	0.151746	0.153049	0.151338	0.149625	0.149103	0.151079	0.156288	0.153187	0.150389	0.153177	0.152996	0.153512	0.15469	0.155471	0.155258	0.155683	0.157689	0.161056	0.160089	0.159401	0.161018	0.16053	0.15886	0.158865	0.161947	0.162749	0.160533	0.158526	0.161333	0.163912	0.163265
CLF_F03_LP_210509_LR_b	CLF	Anura	0.162657	0.162986	0.162248	0.161343	0.159241	0.159283	0.161791	0.164354	0.15697	0.154619	0.159209	0.156352	0.155123	0.155325	0.155412	0.155039	0.155817	0.156704	0.156189	0.156498	0.156889	0.158621	0.164042	0.159079	0.154923	0.158182	0.15728	0.157789	0.159957	0.162148	0.162301	0.160726	0.16006	0.163593	0.163445	0.164001	0.166684	0.165499	0.162229	0.161812	0.166525	0.166396	0.164516	0.163809	0.166112	0.16679	0.165671
CLF_F03_LP_210509_LR_c	CLF	Anura	0.146132	0.150257	0.148776	0.142355	0.135988	0.136839	0.143259	0.147962	0.139276	0.133321	0.135694	0.137524	0.139133	0.137839	0.134324	0.138874	0.139117	0.137026	0.138653	0.138086	0.136421	0.135537	0.137255	0.137747	0.137937	0.138415	0.137143	0.138829	0.140222	0.138101	0.142345	0.141669	0.137526	0.140316	0.142372	0.143781	0.144802	0.144236	0.144894	0.146245	0.146573	0.143484	0.141128	0.142134	0.146792	0.145934	0.143716
CLF_F03_LP_210510_HL_a	CLF	Anura	0.331816	0.333807	0.334315	0.333785	0.329267	0.331869	0.339247	0.342636	0.340806	0.341767	0.345219	0.34133	0.344445	0.346604	0.34306	0.348522	0.352325	0.353937	0.356169	0.357162	0.356222	0.35649	0.363389	0.361376	0.36049	0.366477	0.367371	0.371639	0.375114	0.373518	0.380355	0.38252	0.381011	0.386647	0.389159	0.391391	0.394916	0.396457	0.397451	0.398655	0.400109	0.399966	0.398746	0.398656	0.401958	0.402538	0.400273
CLF_F03_LP_210510_HL_b	CLF	Anura	0.339689	0.339828	0.339675	0.338368	0.333947	0.334165	0.338163	0.340353	0.33572	0.332835	0.334418	0.33539	0.340709	0.34469	0.34379	0.344037	0.348056	0.351777	0.34983	0.346722	0.345394	0.34763	0.353709	0.358064	0.359289	0.358552	0.36008	0.366489	0.372147	0.371642	0.373087	0.372383	0.372127	0.378739	0.380863	0.382744	0.386513	0.387376	0.388323	0.389188	0.389383	0.38996	0.390231	0.391184	0.394065	0.392662	0.389731
CLF_F03_LP_210510_HL_c	CLF	Anura	0.370908	0.374897	0.377716	0.36906	0.370499	0.374313	0.376901	0.377547	0.378419	0.379974	0.381638	0.382068	0.384169	0.386601	0.388031	0.389159	0.390007	0.391332	0.393778	0.396169	0.398251	0.400362	0.403117	0.403305	0.40348	0.40526	0.406248	0.409405	0.412988	0.41482	0.417858	0.418566	0.418846	0.423871	0.427158	0.429287	0.430846	0.43084	0.429991	0.431252	0.43539	0.433222	0.432694	0.434815	0.435996	0.435506	0.433268
CLF_F04_LP_210507_a	CLF	Anura	0.117619	0.108923	0.105289	0.117766	0.107088	0.101996	0.106767	0.112054	0.109813	0.107656	0.108959	0.110562	0.108954	0.108445	0.111214	0.110371	0.109054	0.108006	0.107163	0.107143	0.107083	0.107622	0.110494	0.110856	0.111418	0.11227	0.104343	0.107839	0.113102	0.106867	0.106089	0.104296	0.10285	0.108055	0.107835	0.107809	0.109891	0.105835	0.103696	0.104592	0.106685	0.105338	0.104506	0.104847	0.104929	0.105866	0.106263
CLF_F04_LP_210507_b	CLF	Anura	0.110927	0.113124	0.116114	0.124552	0.113439	0.105659	0.107914	0.116283	0.117297	0.117733	0.118958	0.114552	0.11348	0.117137	0.12232	0.118456	0.116601	0.118918	0.122244	0.115429	0.112155	0.115003	0.115453	0.117495	0.117779	0.115284	0.115982	0.116365	0.116938	0.118265	0.115563	0.112477	0.111541	0.113704	0.116735	0.117813	0.116564	0.116622	0.115448	0.113661	0.11255	0.112751	0.111792	0.109682	0.108365	0.112358	0.114231
CLF_F04_LP_210507_c	CLF	Anura	0.108567	0.108746	0.106295	0.10439	0.108278	0.106211	0.103442	0.110242	0.10649	0.105553	0.110306	0.109048	0.107987	0.105501	0.102324	0.109797	0.110769	0.106594	0.10533	0.107121	0.104932	0.101962	0.109598	0.108867	0.10677	0.108267	0.104471	0.105347	0.108674	0.109143	0.106553	0.104006	0.103897	0.107024	0.10547	0.104096	0.105401	0.105134	0.103468	0.102893	0.104677	0.103003	0.102585	0.103223	0.102001	0.10246	0.102115
CLF_F04_LP_210509_LR_a	CLF	Anura	0.234041	0.229714	0.226709	0.230075	0.227293	0.222511	0.219274	0.2193	0.215971	0.215996	0.21997	0.220693	0.222689	0.221975	0.217565	0.219916	0.222077	0.222026	0.220419	0.220972	0.221065	0.220226	0.220266	0.221146	0.219874	0.216881	0.220692	0.223752	0.223163	0.219677	0.222147	0.221698	0.219933	0.225233	0.22418	0.223153	0.225005	0.22238	0.220817	0.220902	0.221939	0.224633	0.222816	0.219776	0.223158	0.223029	0.220123
CLF_F04_LP_210509_LR_b	CLF	Anura	0.228352	0.222577	0.211754	0.209144	0.212483	0.208658	0.20501	0.214059	0.206012	0.203294	0.210534	0.208084	0.206311	0.208257	0.212152	0.207561	0.204223	0.20391	0.205112	0.207915	0.20727	0.205356	0.210061	0.205364	0.202203	0.207073	0.208578	0.208091	0.207913	0.209584	0.209081	0.205179	0.203601	0.212703	0.212877	0.211142	0.211816	0.208393	0.208055	0.209698	0.210358	0.209613	0.208958	0.208621	0.208183	0.20991	0.210109
CLF_F04_LP_210509_LR_c	CLF	Anura	0.241301	0.237569	0.234869	0.238443	0.237306	0.236731	0.235761	0.231621	0.232991	0.235765	0.236714	0.235134	0.233788	0.232365	0.231187	0.234547	0.233286	0.23148	0.235815	0.236243	0.232954	0.230988	0.237784	0.236429	0.235515	0.239446	0.234528	0.237259	0.24083	0.235904	0.237311	0.23824	0.238134	0.241058	0.241294	0.24136	0.242654	0.243022	0.240899	0.240507	0.2447	0.245933	0.243123	0.239202	0.239002	0.241606	0.243491
CLF_F04_LP_210510_HL_a	CLF	Anura	0.189077	0.192748	0.188832	0.180487	0.173998	0.176798	0.185308	0.190118	0.181497	0.179008	0.186116	0.185571	0.185253	0.184762	0.183686	0.185603	0.185688	0.185239	0.187194	0.188931	0.189699	0.189713	0.189938	0.190633	0.193252	0.196406	0.19209	0.19438	0.199264	0.199365	0.200662	0.200705	0.200556	0.203383	0.203101	0.204251	0.208037	0.208144	0.206908	0.206413	0.208017	0.210881	0.211946	0.211685	0.212534	0.212887	0.212378
CLF_F04_LP_210510_HL_b	CLF	Anura	0.204882	0.204149	0.20221	0.204975	0.206244	0.208113	0.209663	0.208882	0.207355	0.206788	0.207176	0.206621	0.207455	0.208974	0.209979	0.209239	0.210182	0.211813	0.212159	0.214732	0.215697	0.215219	0.217154	0.217576	0.219128	0.222106	0.219596	0.220724	0.224153	0.225851	0.22585	0.228192	0.233422	0.238724	0.237872	0.236822	0.239285	0.242741	0.243879	0.244753	0.247486	0.248296	0.248321	0.248723	0.250433	0.253341	0.254088
CLF_F04_LP_210510_HL_c	CLF	Anura	0.185593	0.181848	0.176096	0.177023	0.177279	0.172746	0.168276	0.171124	0.171274	0.177873	0.187035	0.179994	0.178181	0.178426	0.176392	0.177773	0.178669	0.178538	0.178465	0.180719	0.180446	0.178967	0.182847	0.182992	0.181686	0.181654	0.182641	0.182034	0.182175	0.185577	0.188412	0.187754	0.187686	0.195662	0.196943	0.197288	0.199886	0.199146	0.19864	0.200148	0.20347	0.203538	0.203296	0.204183	0.206239	0.207625	0.206387
CLF_F05_LP_210507_a	CLF	Anura	0.220601	0.218836	0.219697	0.225948	0.212838	0.212054	0.221703	0.224314	0.227518	0.226651	0.222375	0.22189	0.225766	0.228549	0.227201	0.226568	0.229129	0.232904	0.234398	0.234377	0.231581	0.231262	0.242814	0.241479	0.239779	0.245516	0.243457	0.245178	0.247878	0.24684	0.249869	0.252208	0.253275	0.255758	0.259286	0.259837	0.25771	0.26107	0.262083	0.261002	0.260307	0.261893	0.260577	0.257974	0.259409	0.262744	0.262677
CLF_F05_LP_210507_b	CLF	Anura	0.215782	0.212391	0.214088	0.221429	0.216255	0.207969	0.205547	0.213457	0.214257	0.214206	0.217244	0.222175	0.221982	0.221108	0.223015	0.222462	0.225362	0.227599	0.223618	0.223475	0.225693	0.230166	0.237892	0.235266	0.234244	0.24008	0.234619	0.238622	0.24645	0.24771	0.25098	0.252882	0.253569	0.255782	0.257215	0.260416	0.263964	0.258948	0.259184	0.26235	0.263108	0.26352	0.264227	0.264088	0.261699	0.264056	0.263404
CLF_F05_LP_210507_c	CLF	Anura	0.221724	0.216531	0.212572	0.216048	0.213706	0.213681	0.215885	0.21618	0.213602	0.216858	0.223811	0.220426	0.2167	0.215376	0.216692	0.21928	0.22248	0.225286	0.226811	0.227457	0.227937	0.23056	0.238175	0.238798	0.235975	0.234648	0.2368	0.241536	0.245607	0.246399	0.247064	0.247349	0.249231	0.255314	0.2574	0.256532	0.255615	0.258501	0.259422	0.259265	0.26038	0.263433	0.263377	0.261613	0.263142	0.266174	0.265297
CLF_F05_LP_210510_HL_a	CLF	Anura	0.12774	0.128904	0.129652	0.129058	0.124876	0.126002	0.131256	0.133963	0.128395	0.127189	0.131473	0.128307	0.127603	0.128266	0.128153	0.127931	0.128629	0.12946	0.129088	0.12764	0.126483	0.126337	0.127073	0.125807	0.12581	0.128009	0.126244	0.126909	0.128026	0.126529	0.127508	0.12525	0.123033	0.129287	0.129622	0.128423	0.128917	0.128169	0.126483	0.125416	0.126201	0.12759	0.128821	0.129753	0.130583	0.130991	0.128723
CLF_F05_LP_210510_HL_b	CLF	Anura	0.140991	0.144695	0.145595	0.149541	0.150041	0.144659	0.138825	0.14017	0.142275	0.142711	0.141306	0.13994	0.14193	0.145044	0.146285	0.143227	0.143326	0.143331	0.138618	0.142933	0.145793	0.145509	0.149118	0.147226	0.143911	0.142351	0.138554	0.140057	0.144461	0.146629	0.145557	0.142637	0.140774	0.143054	0.143795	0.143998	0.144754	0.145823	0.145459	0.144037	0.142586	0.141551	0.142328	0.14438	0.145938	0.14672	0.144147
CLF_F05_LP_210510_HL_c	CLF	Anura	0.147494	0.147265	0.148553	0.153414	0.149305	0.150175	0.152577	0.146601	0.143185	0.146983	0.153554	0.149896	0.150882	0.153037	0.152318	0.152539	0.153103	0.153427	0.152782	0.14977	0.147744	0.148436	0.151447	0.151739	0.15093	0.150546	0.1492	0.149664	0.150638	0.149974	0.148175	0.146058	0.146126	0.150926	0.149981	0.15052	0.15488	0.153725	0.150184	0.148387	0.15061	0.151429	0.151431	0.15099	0.150439	0.151441	0.151097
CLF_F06_LP_210507_a	CLF	Anura	0.191009	0.196359	0.202157	0.201297	0.201328	0.198675	0.197445	0.202216	0.190356	0.186614	0.196096	0.198274	0.195334	0.196285	0.203983	0.202666	0.201409	0.202622	0.205477	0.206976	0.207008	0.207439	0.211335	0.215002	0.216248	0.215305	0.216335	0.22028	0.225785	0.230204	0.228702	0.232198	0.24056	0.245164	0.244215	0.24589	0.252204	0.253062	0.255272	0.258925	0.262178	0.263816	0.264306	0.264984	0.26738	0.2707	0.270898
CLF_F06_LP_210507_b	CLF	Anura	0.200229	0.202997	0.204649	0.20484	0.192464	0.191373	0.200833	0.20717	0.199649	0.196948	0.202932	0.202635	0.202554	0.204079	0.206717	0.207726	0.208408	0.209242	0.210153	0.209552	0.210893	0.214474	0.217362	0.217657	0.221722	0.229906	0.227064	0.229755	0.236627	0.241136	0.241426	0.24245	0.246388	0.252686	0.258701	0.263762	0.267748	0.271145	0.272305	0.274317	0.279432	0.282718	0.283466	0.283836	0.287026	0.289197	0.289597
CLF_F06_LP_210507_c	CLF	Anura	0.17463	0.184731	0.193777	0.18574	0.175923	0.177302	0.184881	0.18651	0.188597	0.188164	0.186104	0.188111	0.19097	0.193003	0.193938	0.19635	0.194589	0.192799	0.197381	0.204503	0.206537	0.204465	0.206842	0.209769	0.212104	0.213916	0.217048	0.218677	0.22101	0.22667	0.233103	0.234727	0.23617	0.247206	0.246034	0.245266	0.251238	0.252236	0.256567	0.262292	0.265425	0.265807	0.266696	0.2686	0.270226	0.271902	0.271872
CLF_F06_LP_210509_LR_a	CLF	Anura	0.233422	0.234705	0.231325	0.227707	0.220475	0.225961	0.236159	0.233478	0.225226	0.224634	0.232732	0.236684	0.235365	0.233188	0.233168	0.231364	0.231329	0.233092	0.23498	0.234485	0.235581	0.239442	0.244008	0.243166	0.242062	0.243688	0.242347	0.244367	0.248932	0.252958	0.25483	0.252957	0.251844	0.258699	0.259723	0.259544	0.261059	0.259984	0.26074	0.262384	0.262788	0.261059	0.26148	0.263684	0.264494	0.264971	0.262446
CLF_F06_LP_210509_LR_b	CLF	Anura	0.224204	0.228243	0.231866	0.226381	0.21798	0.217968	0.222942	0.223236	0.223498	0.222609	0.221061	0.221455	0.223349	0.222925	0.219463	0.221633	0.219512	0.217659	0.223652	0.228146	0.227847	0.226485	0.232527	0.230918	0.228629	0.231536	0.23615	0.238277	0.238858	0.240199	0.241359	0.241126	0.242092	0.248348	0.248458	0.248168	0.250474	0.250033	0.248244	0.2483	0.251747	0.252699	0.25136	0.249861	0.250972	0.253079	0.25202
CLF_F06_LP_210509_LR_c	CLF	Anura	0.219821	0.223217	0.221026	0.214842	0.211851	0.213312	0.216558	0.2173	0.21401	0.216027	0.22254	0.221042	0.218896	0.217974	0.219865	0.229987	0.230966	0.225702	0.22453	0.227583	0.227922	0.226431	0.230685	0.229428	0.228881	0.233327	0.237683	0.238683	0.236441	0.233347	0.234748	0.235819	0.237467	0.243842	0.241982	0.241784	0.246984	0.246359	0.244881	0.245212	0.247797	0.247597	0.245476	0.243508	0.243922	0.244373	0.243272
CLF_F06_LP_210510_HL_a	CLF	Anura	0.311549	0.315667	0.316153	0.30704	0.302099	0.307052	0.315571	0.316712	0.312877	0.309808	0.310308	0.313179	0.312647	0.311119	0.311851	0.316222	0.317788	0.316787	0.316135	0.317181	0.314465	0.310967	0.316774	0.319279	0.32007	0.320688	0.316984	0.319577	0.324341	0.324242	0.322291	0.320267	0.321184	0.327563	0.327197	0.324741	0.324333	0.325405	0.323978	0.322246	0.322887	0.323651	0.323044	0.320975	0.318613	0.319695	0.318348
CLF_F06_LP_210510_HL_b	CLF	Anura	0.495634	0.489021	0.492531	0.501523	0.502725	0.494233	0.488053	0.497284	0.493229	0.491631	0.497136	0.497766	0.494395	0.492143	0.493164	0.489342	0.491006	0.494934	0.4941	0.492814	0.49305	0.494946	0.496911	0.496713	0.498152	0.502058	0.501328	0.49974	0.500184	0.503329	0.501885	0.498447	0.495912	0.496671	0.498563	0.499935	0.500669	0.503236	0.501176	0.497375	0.495905	0.494779	0.49295	0.490482	0.488244	0.487302	0.484496
CLF_F06_LP_210510_HL_c	CLF	Anura	0.532355	0.52274	0.519557	0.521649	0.524515	0.521458	0.515546	0.514153	0.517133	0.516562	0.513306	0.51819	0.517567	0.517501	0.5217	0.517816	0.5137	0.513131	0.516672	0.516787	0.51842	0.52106	0.518955	0.518346	0.519938	0.522427	0.522685	0.521055	0.520155	0.52225	0.525366	0.523435	0.519187	0.520822	0.519538	0.519565	0.522328	0.522	0.519619	0.51825	0.519157	0.514854	0.509914	0.507142	0.507368	0.506431	0.503601
CLF_F07_LP_210507_a	CLF	Anura	0.229194	0.22833	0.226111	0.218524	0.22845	0.232513	0.22828	0.224715	0.223949	0.227034	0.231128	0.230003	0.231377	0.233405	0.232916	0.226571	0.231809	0.241361	0.241	0.239381	0.237807	0.239988	0.250717	0.251684	0.250995	0.254543	0.25427	0.257014	0.262344	0.267513	0.271684	0.27033	0.268584	0.276776	0.279305	0.280375	0.283259	0.285456	0.285468	0.285887	0.288941	0.291172	0.292828	0.294337	0.296035	0.296843	0.296181
CLF_F07_LP_210507_b	CLF	Anura	0.224781	0.227032	0.222586	0.215838	0.222523	0.225148	0.223552	0.225283	0.221095	0.220386	0.224804	0.225942	0.224585	0.223675	0.22535	0.228968	0.231415	0.232499	0.233411	0.235817	0.236277	0.236563	0.242563	0.243335	0.241891	0.242332	0.246191	0.250416	0.252585	0.252502	0.258413	0.257486	0.254868	0.266708	0.269816	0.270337	0.272482	0.270707	0.269357	0.270844	0.275034	0.275541	0.273737	0.273016	0.27663	0.276275	0.27466
CLF_F07_LP_210507_c	CLF	Anura	0.213889	0.208694	0.199929	0.197585	0.196657	0.205932	0.214035	0.205146	0.205359	0.205458	0.20275	0.205106	0.208204	0.20967	0.20924	0.210287	0.211308	0.213527	0.217836	0.217435	0.218914	0.223548	0.226712	0.224192	0.221927	0.223976	0.227034	0.230651	0.23332	0.23441	0.237882	0.238842	0.239644	0.246664	0.245723	0.246052	0.251665	0.253342	0.250735	0.250176	0.255823	0.257055	0.256639	0.256007	0.255791	0.259383	0.259842
CLF_F07_LP_210509_LR_a	CLF	Anura	0.283732	0.282052	0.277634	0.275498	0.272783	0.269909	0.271835	0.282167	0.279342	0.277145	0.280031	0.278549	0.278692	0.27937	0.27941	0.281087	0.281386	0.280759	0.280776	0.280499	0.281428	0.283996	0.287176	0.285976	0.285133	0.286643	0.283131	0.284192	0.287689	0.288812	0.289311	0.28962	0.290926	0.294321	0.293877	0.294335	0.297204	0.296436	0.294907	0.29534	0.298401	0.297711	0.296142	0.29574	0.297274	0.296546	0.295541
CLF_F07_LP_210509_LR_b	CLF	Anura	0.232128	0.228847	0.229637	0.227596	0.232757	0.23508	0.234129	0.234396	0.236256	0.239662	0.241381	0.235512	0.232688	0.234796	0.239643	0.240488	0.238429	0.237773	0.24191	0.241238	0.240472	0.241804	0.243962	0.241891	0.241151	0.243453	0.238477	0.238682	0.24267	0.245367	0.247856	0.246739	0.244917	0.248744	0.247889	0.247496	0.250352	0.252205	0.249955	0.248173	0.250813	0.251155	0.24978	0.248259	0.248412	0.249317	0.249221
CLF_F07_LP_210509_LR_c	CLF	Anura	0.295895	0.290705	0.282239	0.283538	0.279983	0.276839	0.278166	0.285026	0.284191	0.282839	0.283705	0.282443	0.284411	0.285766	0.284021	0.284725	0.282967	0.281642	0.285388	0.290733	0.292547	0.290651	0.289475	0.288646	0.290122	0.293465	0.292686	0.294596	0.295845	0.292762	0.295607	0.295567	0.29287	0.294311	0.294934	0.296716	0.299844	0.300369	0.29847	0.298655	0.302797	0.298592	0.295322	0.295555	0.296977	0.297856	0.295195
CLF_F07_LP_210510_HL_a	CLF	Anura	0.192842	0.194562	0.193783	0.192229	0.191857	0.193363	0.19547	0.195797	0.190757	0.188603	0.189453	0.183564	0.187428	0.193122	0.192261	0.18706	0.186558	0.187598	0.184319	0.186757	0.185535	0.181503	0.185048	0.186569	0.187	0.187259	0.184074	0.18586	0.189228	0.18843	0.186312	0.18424	0.184117	0.187364	0.185984	0.187165	0.191716	0.186547	0.183907	0.184636	0.186186	0.186376	0.186478	0.186575	0.186161	0.187309	0.186126
CLF_F07_LP_210510_HL_b	CLF	Anura	0.206796	0.204108	0.196028	0.196697	0.194509	0.193697	0.192739	0.188405	0.187339	0.188466	0.18901	0.185505	0.186344	0.188485	0.189033	0.192114	0.190377	0.187527	0.189632	0.18956	0.188549	0.188735	0.192015	0.190394	0.187203	0.18609	0.186764	0.191416	0.194765	0.191917	0.190602	0.189473	0.189095	0.191116	0.190736	0.190699	0.191965	0.190876	0.189504	0.189818	0.192073	0.190664	0.189052	0.189105	0.190938	0.190286	0.18837
CLF_F07_LP_210510_HL_c	CLF	Anura	0.191651	0.188515	0.188624	0.190246	0.191181	0.187063	0.184771	0.192809	0.189861	0.18624	0.186983	0.187742	0.189482	0.190075	0.188002	0.184001	0.182137	0.18373	0.187364	0.184334	0.182575	0.185358	0.190168	0.188961	0.186485	0.186272	0.184006	0.187119	0.19127	0.190847	0.193758	0.191497	0.186644	0.1892	0.19053	0.191562	0.192967	0.192937	0.191493	0.190278	0.190556	0.190574	0.19008	0.18976	0.190597	0.191074	0.190074
CLF_F08_LP_210507_a	CLF	Anura	0.229864	0.221642	0.222073	0.23144	0.230649	0.223349	0.217408	0.220339	0.226491	0.228265	0.227684	0.237059	0.236426	0.230439	0.228453	0.239828	0.240784	0.237539	0.244515	0.247234	0.243565	0.240424	0.250512	0.2543	0.255067	0.257674	0.2621	0.267673	0.272512	0.275935	0.283842	0.286493	0.287175	0.297507	0.30569	0.308311	0.307936	0.314829	0.321069	0.324957	0.327597	0.333283	0.337638	0.339151	0.339048	0.344746	0.349685
CLF_F08_LP_210507_b	CLF	Anura	0.237547	0.242432	0.240421	0.235612	0.234329	0.230921	0.231234	0.242186	0.234099	0.23561	0.249466	0.245146	0.242332	0.243683	0.246763	0.244461	0.24715	0.250828	0.248663	0.253131	0.255349	0.255719	0.263278	0.266107	0.267195	0.269926	0.273222	0.277707	0.282769	0.287571	0.292066	0.294002	0.297113	0.307792	0.312648	0.316164	0.321119	0.323397	0.328264	0.333583	0.336369	0.339265	0.342057	0.345746	0.351378	0.353568	0.354167
CLF_F08_LP_210507_c	CLF	Anura	0.228597	0.226269	0.229792	0.240669	0.231003	0.227921	0.231384	0.228438	0.223173	0.223992	0.23045	0.23226	0.233702	0.237122	0.24191	0.240842	0.239307	0.240943	0.246692	0.247914	0.246103	0.246888	0.257426	0.257247	0.257144	0.263627	0.26295	0.267969	0.275151	0.278035	0.281424	0.285077	0.290116	0.297707	0.29887	0.302749	0.312024	0.315317	0.315146	0.317146	0.324118	0.325555	0.327056	0.32971	0.331792	0.335647	0.337057
CLF_F08_LP_210509_LR_a	CLF	Anura	0.094738	0.092715	0.087513	0.077119	0.08031	0.085143	0.086503	0.083685	0.077669	0.076461	0.080558	0.081905	0.080908	0.080513	0.081878	0.080284	0.078224	0.077872	0.079924	0.077895	0.077819	0.081126	0.083913	0.07935	0.074945	0.075174	0.072852	0.075483	0.0793	0.079005	0.080023	0.078285	0.076746	0.082057	0.079183	0.076662	0.078658	0.07692	0.075276	0.073557	0.071751	0.074406	0.076483	0.076874	0.077117	0.077021	0.075701
CLF_F08_LP_210509_LR_b	CLF	Anura	0.094595	0.091284	0.086365	0.088508	0.085417	0.086545	0.092102	0.096282	0.08672	0.083564	0.089601	0.085891	0.084815	0.084705	0.083813	0.087883	0.086786	0.081796	0.079048	0.082803	0.084633	0.083718	0.08651	0.085426	0.081994	0.078702	0.076253	0.078445	0.081529	0.08094	0.080819	0.079062	0.077215	0.078968	0.079089	0.080053	0.082028	0.079756	0.077468	0.077217	0.079226	0.080107	0.079528	0.079136	0.081143	0.082186	0.079481
CLF_F08_LP_210509_LR_c	CLF	Anura	0.094909	0.094285	0.087987	0.085167	0.079437	0.074679	0.075966	0.085401	0.079813	0.078383	0.086139	0.088628	0.088522	0.086324	0.083994	0.088335	0.087589	0.083507	0.082273	0.080662	0.080369	0.081755	0.083476	0.081608	0.080377	0.081487	0.078102	0.081401	0.085409	0.082088	0.080977	0.077588	0.07542	0.082409	0.084943	0.082582	0.079385	0.083526	0.082523	0.079881	0.081093	0.081532	0.080972	0.080905	0.083037	0.081481	0.07874
CLF_F08_LP_210510_HL_a	CLF	Anura	0.185419	0.181782	0.170452	0.171358	0.176125	0.178238	0.177999	0.178615	0.176919	0.173873	0.172612	0.177839	0.176748	0.174565	0.176352	0.178095	0.175968	0.17348	0.175865	0.180542	0.179542	0.174616	0.1759	0.17901	0.179799	0.177935	0.180918	0.182755	0.182554	0.181623	0.182814	0.183455	0.183652	0.185471	0.186833	0.187985	0.188482	0.186164	0.184118	0.184119	0.18591	0.183626	0.184975	0.187684	0.184718	0.188012	0.18935
CLF_F08_LP_210510_HL_b	CLF	Anura	0.219647	0.217051	0.215345	0.214777	0.214754	0.216719	0.21963	0.220665	0.212314	0.208052	0.212256	0.217454	0.217682	0.21469	0.212427	0.215923	0.218187	0.219749	0.222929	0.221249	0.220843	0.224271	0.229491	0.224864	0.221106	0.22454	0.224682	0.22597	0.226831	0.225884	0.230691	0.231886	0.230485	0.234629	0.236035	0.236338	0.237163	0.237944	0.237654	0.237117	0.237501	0.239545	0.238594	0.236303	0.23762	0.238847	0.237718
CLF_F08_LP_210510_HL_c	CLF	Anura	0.219647	0.217051	0.215345	0.214777	0.214754	0.216719	0.21963	0.220665	0.212314	0.208052	0.212256	0.217454	0.217682	0.21469	0.212427	0.215923	0.218187	0.219749	0.222929	0.221249	0.220843	0.224271	0.229491	0.224864	0.221106	0.22454	0.224682	0.22597	0.226831	0.225884	0.230691	0.231886	0.230485	0.234629	0.236035	0.236338	0.237163	0.237944	0.237654	0.237117	0.237501	0.239545	0.238594	0.236303	0.23762	0.238847	0.237718
CLF_F09_LP_210507_a	CLF	Anura	0.236741	0.234697	0.232589	0.232999	0.229739	0.227197	0.228353	0.233763	0.233778	0.236041	0.239258	0.231123	0.233356	0.237941	0.237606	0.242381	0.244429	0.243748	0.243805	0.249111	0.249313	0.246059	0.251588	0.250902	0.250079	0.253613	0.255326	0.262112	0.26736	0.264276	0.264006	0.262975	0.263406	0.27093	0.277145	0.278459	0.276171	0.278168	0.27868	0.279278	0.281606	0.280309	0.278134	0.278173	0.282515	0.285251	0.281621
CLF_F09_LP_210507_b	CLF	Anura	0.225128	0.222199	0.220366	0.217641	0.222092	0.223213	0.220037	0.217025	0.217976	0.222049	0.226059	0.225021	0.223921	0.224962	0.227916	0.227804	0.231489	0.236575	0.237616	0.234737	0.232679	0.234174	0.239139	0.238904	0.240854	0.247147	0.243269	0.243185	0.246507	0.248721	0.249499	0.248682	0.247717	0.249173	0.256176	0.258756	0.254057	0.253388	0.255003	0.25604	0.254685	0.255072	0.25417	0.253675	0.257061	0.255475	0.252746
CLF_F09_LP_210507_c	CLF	Anura	0.24355	0.241607	0.241842	0.242021	0.242219	0.244788	0.246341	0.241939	0.235337	0.237452	0.245822	0.243281	0.247068	0.248915	0.243858	0.247665	0.249642	0.25046	0.253948	0.255648	0.25391	0.252735	0.259753	0.257971	0.255844	0.259696	0.262997	0.264665	0.265267	0.266875	0.275486	0.274327	0.267892	0.274772	0.280671	0.2809	0.277102	0.278873	0.279457	0.279293	0.280183	0.282079	0.279517	0.275622	0.277737	0.280276	0.278035
CLF_F09_LP_210509_LR_a	CLF	Anura	0.118625	0.113677	0.115	0.116684	0.12106	0.1201	0.116886	0.117854	0.107873	0.107589	0.117525	0.113588	0.11651	0.121699	0.122255	0.117711	0.117299	0.12029	0.121666	0.117352	0.115491	0.118827	0.123799	0.11786	0.114173	0.119465	0.118269	0.119514	0.120972	0.118871	0.118073	0.119593	0.122121	0.122844	0.121718	0.121878	0.123876	0.123463	0.122037	0.121406	0.122497	0.1226	0.122758	0.123593	0.125093	0.124948	0.122693
CLF_F09_LP_210509_LR_b	CLF	Anura	0.114387	0.112488	0.106217	0.107093	0.109508	0.11303	0.116077	0.116272	0.107283	0.106061	0.113615	0.111803	0.111282	0.112524	0.11441	0.117561	0.114827	0.112546	0.118741	0.118869	0.116273	0.115184	0.11875	0.115856	0.115591	0.121225	0.116939	0.115686	0.117712	0.119187	0.118279	0.115983	0.115352	0.119807	0.120882	0.12274	0.126027	0.122884	0.119182	0.119616	0.124973	0.124321	0.12187	0.120659	0.122265	0.124822	0.123507
CLF_F09_LP_210509_LR_c	CLF	Anura	0.141868	0.13286	0.12462	0.125251	0.126609	0.129873	0.132164	0.129353	0.120438	0.124835	0.137891	0.128344	0.124864	0.127572	0.130388	0.126711	0.122569	0.122207	0.127172	0.12914	0.127882	0.126653	0.13044	0.128098	0.123634	0.121812	0.123579	0.125994	0.126564	0.124558	0.125103	0.126061	0.127446	0.130448	0.12874	0.128114	0.130553	0.129219	0.126021	0.125153	0.128742	0.129353	0.129385	0.129478	0.129181	0.130245	0.12808
CLF_F09_LP_210510_HL_a	CLF	Anura	0.211878	0.215449	0.220634	0.215839	0.213105	0.216539	0.222625	0.224356	0.220209	0.217777	0.219426	0.221013	0.221445	0.219656	0.216616	0.217697	0.22118	0.222962	0.219632	0.216147	0.217304	0.221281	0.220775	0.223077	0.223277	0.219695	0.220941	0.22591	0.229651	0.227933	0.225859	0.223624	0.223139	0.226892	0.228128	0.227713	0.226938	0.225778	0.228432	0.229786	0.225439	0.223138	0.222532	0.222981	0.223695	0.224889	0.223121
CLF_F09_LP_210510_HL_b	CLF	Anura	0.214199	0.214358	0.215133	0.217773	0.211128	0.211259	0.216975	0.218308	0.210848	0.208758	0.213521	0.211464	0.207839	0.206661	0.209589	0.213952	0.215016	0.213344	0.212144	0.215205	0.214491	0.212475	0.220468	0.220034	0.215482	0.212338	0.209795	0.213655	0.219011	0.219721	0.221815	0.218311	0.213519	0.218659	0.218183	0.217471	0.219119	0.216439	0.216489	0.216891	0.214745	0.215442	0.214326	0.212217	0.213005	0.215278	0.213302
CLF_F09_LP_210510_HL_c	CLF	Anura	0.223246	0.226642	0.22874	0.222966	0.216463	0.218258	0.222997	0.219792	0.213524	0.2139	0.21984	0.218667	0.220511	0.222581	0.22143	0.217578	0.217224	0.218857	0.218705	0.220246	0.221696	0.222404	0.223028	0.22331	0.2213	0.21768	0.218597	0.223747	0.22573	0.219461	0.22038	0.220858	0.219926	0.221673	0.221309	0.219527	0.217814	0.217619	0.21863	0.219347	0.218733	0.219063	0.216503	0.214103	0.217644	0.216895	0.213783
CLF_F10_LP_210507_a	CLF	Anura	0.290644	0.290177	0.283959	0.279088	0.2801	0.28052	0.281631	0.286707	0.28252	0.281872	0.287516	0.288562	0.293767	0.296212	0.292115	0.291403	0.298897	0.307927	0.309486	0.310564	0.309003	0.308681	0.317946	0.319185	0.319409	0.324277	0.328448	0.330169	0.333344	0.341444	0.347334	0.349896	0.35269	0.361337	0.366134	0.370021	0.374954	0.378456	0.382352	0.385615	0.387693	0.393595	0.393966	0.392264	0.398216	0.40009	0.399816
CLF_F10_LP_210507_b	CLF	Anura	0.272636	0.267245	0.262349	0.269347	0.266395	0.264119	0.264201	0.26428	0.269141	0.273228	0.273949	0.273442	0.275372	0.275875	0.273601	0.277541	0.278512	0.279595	0.286295	0.288589	0.290999	0.295322	0.299866	0.302026	0.302969	0.30334	0.300411	0.307472	0.315741	0.314333	0.317173	0.320186	0.323925	0.331819	0.334394	0.336375	0.340807	0.344988	0.346348	0.347188	0.349637	0.349606	0.349894	0.351529	0.353917	0.353705	0.353033
CLF_F10_LP_210507_c	CLF	Anura	0.262117	0.263194	0.261654	0.265004	0.261458	0.259615	0.262654	0.268811	0.262473	0.2621	0.270615	0.270519	0.267189	0.266406	0.27016	0.271116	0.271439	0.273232	0.277691	0.281372	0.281264	0.280538	0.286779	0.285494	0.286816	0.295147	0.294667	0.299948	0.304041	0.299184	0.305516	0.308732	0.309494	0.318541	0.317189	0.318896	0.327911	0.32663	0.326745	0.328686	0.330496	0.333677	0.335308	0.334886	0.333862	0.336207	0.33581
CLF_F10_LP_210510_HL_a	CLF	Anura	0.172591	0.181081	0.179698	0.173236	0.179952	0.181636	0.178803	0.180296	0.17757	0.179378	0.184713	0.181102	0.184103	0.186803	0.183615	0.182998	0.185038	0.185284	0.180377	0.184481	0.185372	0.183184	0.189753	0.192543	0.190857	0.186618	0.181892	0.183714	0.189594	0.193342	0.189261	0.184286	0.183276	0.187892	0.188255	0.188468	0.190279	0.18848	0.184458	0.183958	0.189538	0.188502	0.18597	0.18458	0.184884	0.186883	0.185787
CLF_F10_LP_210510_HL_b	CLF	Anura	0.212676	0.217649	0.21162	0.20447	0.201539	0.207372	0.214056	0.210428	0.207617	0.208827	0.210747	0.204508	0.209263	0.215072	0.212617	0.207848	0.207075	0.209381	0.210938	0.211654	0.209498	0.208246	0.215661	0.215216	0.210732	0.207994	0.209016	0.211679	0.214704	0.216804	0.215234	0.215253	0.216963	0.216457	0.212907	0.212066	0.215399	0.216259	0.214793	0.213834	0.215353	0.215198	0.212597	0.210691	0.213715	0.21422	0.211605
CLF_F10_LP_210510_HL_c	CLF	Anura	0.271561	0.267829	0.26053	0.256943	0.258389	0.260746	0.260379	0.25616	0.261022	0.262288	0.258752	0.263951	0.264856	0.263562	0.263351	0.262407	0.263458	0.264765	0.263615	0.262715	0.261778	0.262175	0.266304	0.265749	0.264847	0.266436	0.265353	0.269057	0.271938	0.268145	0.270499	0.270438	0.268864	0.273037	0.271886	0.270045	0.27054	0.270389	0.269443	0.269222	0.270402	0.268956	0.265313	0.263261	0.26702	0.267178	0.264424
CLF_F10_LP_210513_LR_a	CLF	Anura	0.284996	0.283273	0.279472	0.27628	0.27766	0.278089	0.278186	0.280513	0.275537	0.273346	0.276264	0.276275	0.277423	0.279834	0.281789	0.278232	0.277751	0.280439	0.282603	0.280994	0.28099	0.282984	0.282553	0.282773	0.284918	0.287936	0.286368	0.288452	0.291117	0.289957	0.292283	0.292985	0.293633	0.299702	0.298197	0.297322	0.300725	0.299995	0.299799	0.29983	0.299335	0.301104	0.301252	0.299808	0.299277	0.300023	0.299434
CLF_F10_LP_210513_LR_b	CLF	Anura	0.246941	0.243586	0.24152	0.242552	0.237772	0.235574	0.237255	0.239523	0.236423	0.234334	0.235203	0.23485	0.234597	0.234372	0.234061	0.23379	0.235836	0.238109	0.237579	0.236766	0.236044	0.236842	0.241028	0.239636	0.237239	0.23784	0.239644	0.240432	0.24068	0.241553	0.242785	0.242408	0.241907	0.244646	0.244141	0.244566	0.247011	0.245178	0.244307	0.244508	0.244592	0.244246	0.243708	0.243357	0.24353	0.243671	0.242644
CLF_F10_LP_210513_LR_c	CLF	Anura	0.232356	0.233897	0.231855	0.227517	0.225358	0.227231	0.228939	0.224998	0.223832	0.225271	0.226509	0.223067	0.222456	0.223087	0.222828	0.223199	0.222783	0.22266	0.224328	0.225926	0.225955	0.225836	0.229043	0.227295	0.226164	0.228469	0.22644	0.227127	0.229456	0.230258	0.229654	0.228501	0.22891	0.232982	0.233024	0.231848	0.231918	0.232709	0.232988	0.23287	0.232566	0.230803	0.230136	0.230626	0.230751	0.230793	0.229734
CLF_F11_LP_210507_a	CLF	Anura	0.32512	0.334765	0.340331	0.328739	0.326145	0.329413	0.333351	0.333376	0.334985	0.339913	0.344419	0.340007	0.341133	0.346177	0.350265	0.348555	0.344979	0.347138	0.359013	0.358227	0.356619	0.359784	0.365107	0.366492	0.36994	0.376901	0.374807	0.377165	0.382756	0.38684	0.392481	0.394934	0.395939	0.401243	0.402838	0.405467	0.41107	0.414566	0.416856	0.41974	0.423636	0.422689	0.423075	0.424988	0.425058	0.425179	0.426573
CLF_F11_LP_210507_b	CLF	Anura	0.323382	0.32234	0.316323	0.307458	0.317247	0.320392	0.3194	0.327785	0.324493	0.327743	0.338367	0.334964	0.33244	0.331427	0.331347	0.336073	0.340696	0.342076	0.339601	0.341014	0.342375	0.344222	0.351158	0.353638	0.354881	0.358072	0.361922	0.364383	0.366462	0.369701	0.373063	0.375499	0.378248	0.383592	0.386912	0.387739	0.388331	0.394673	0.396528	0.396574	0.398925	0.398485	0.398792	0.400501	0.40214	0.401543	0.400981
CLF_F11_LP_210507_c	CLF	Anura	0.321989	0.318605	0.321291	0.322971	0.324613	0.324302	0.324491	0.328599	0.33084	0.334261	0.337309	0.333162	0.337392	0.339583	0.334355	0.342302	0.345385	0.343582	0.343658	0.346477	0.348791	0.350973	0.356574	0.360436	0.362987	0.364912	0.364975	0.368879	0.371971	0.369735	0.373497	0.379766	0.384968	0.386277	0.385584	0.386139	0.389574	0.395134	0.395555	0.393529	0.393975	0.398616	0.399861	0.398126	0.398595	0.40025	0.398802
CLF_F11_LP_210510_HL_a	CLF	Anura	0.216906	0.223166	0.220109	0.209373	0.208066	0.210396	0.212928	0.214287	0.21697	0.218078	0.217427	0.218334	0.221868	0.221807	0.215906	0.214537	0.216457	0.219206	0.220456	0.223599	0.224478	0.223137	0.22366	0.224182	0.223182	0.220765	0.219499	0.225491	0.231661	0.229677	0.226001	0.225231	0.228151	0.232205	0.230275	0.231138	0.236777	0.234881	0.231487	0.230848	0.233798	0.230648	0.230046	0.232246	0.232372	0.232608	0.23131
CLF_F11_LP_210510_HL_b	CLF	Anura	0.272667	0.272969	0.27346	0.275342	0.268134	0.266945	0.272775	0.27856	0.276009	0.273206	0.272637	0.268776	0.273633	0.279796	0.28057	0.280222	0.282064	0.282063	0.276111	0.277133	0.280695	0.284814	0.290445	0.293164	0.292291	0.289792	0.291392	0.293209	0.296421	0.301806	0.301509	0.29871	0.298151	0.304214	0.308503	0.307974	0.304831	0.308172	0.308904	0.307945	0.308128	0.30829	0.309632	0.31089	0.309708	0.308921	0.307453
CLF_F11_LP_210510_HL_c	CLF	Anura	0.293063	0.286703	0.286806	0.291743	0.289824	0.287541	0.289484	0.296342	0.289533	0.289237	0.298351	0.297317	0.295865	0.297327	0.301303	0.301482	0.300425	0.300039	0.301314	0.301261	0.301269	0.303427	0.309493	0.309676	0.310383	0.314858	0.314258	0.314325	0.315981	0.318539	0.321642	0.322834	0.324021	0.329414	0.33182	0.33157	0.33141	0.336371	0.336493	0.335505	0.3379	0.335846	0.334909	0.335775	0.335892	0.334507	0.333006
CLF_F11_LP_210513_LR_a	CLF	Anura	0.155715	0.152403	0.151374	0.152987	0.147863	0.146538	0.147859	0.145404	0.142856	0.143452	0.145994	0.144647	0.142184	0.140684	0.141121	0.142362	0.142568	0.141948	0.14169	0.143014	0.142801	0.141506	0.142773	0.142536	0.142007	0.1424	0.143054	0.144993	0.146774	0.14672	0.145688	0.144062	0.143757	0.147078	0.148148	0.148894	0.149881	0.147516	0.146562	0.146872	0.147202	0.147959	0.148118	0.148182	0.149348	0.149994	0.149594
CLF_F11_LP_210513_LR_b	CLF	Anura	0.220863	0.22208	0.218938	0.214861	0.210928	0.212768	0.216505	0.214788	0.214017	0.213674	0.213518	0.214284	0.214829	0.215287	0.215469	0.213272	0.213712	0.216007	0.217415	0.219217	0.219823	0.219867	0.221819	0.220958	0.221346	0.224527	0.22387	0.225551	0.22778	0.227749	0.230311	0.23049	0.23005	0.234953	0.237257	0.238137	0.239201	0.24079	0.239253	0.238674	0.242188	0.241353	0.241077	0.24247	0.243865	0.243171	0.242114
CLF_F11_LP_210513_LR_c	CLF	Anura	0.160032	0.159747	0.156709	0.1527	0.153679	0.153871	0.152959	0.153076	0.150942	0.14898	0.148737	0.150054	0.14945	0.148139	0.148036	0.150565	0.150671	0.14922	0.149228	0.150783	0.150632	0.149328	0.150767	0.150934	0.150798	0.151284	0.151385	0.153385	0.155022	0.154162	0.156087	0.157011	0.156511	0.15684	0.157835	0.159477	0.160894	0.159845	0.158402	0.158901	0.161788	0.160756	0.160444	0.161399	0.161657	0.163004	0.162893
CLF_F12_LP_210507_a	CLF	Anura	0.246839	0.248262	0.251557	0.247676	0.244205	0.245991	0.250839	0.252845	0.245429	0.245988	0.255585	0.255585	0.256894	0.259076	0.260997	0.265877	0.264282	0.261456	0.266107	0.270402	0.273804	0.277247	0.282138	0.282657	0.283048	0.285647	0.285007	0.290109	0.295928	0.295939	0.299416	0.30177	0.303491	0.308686	0.31496	0.319718	0.322523	0.326599	0.328979	0.330554	0.332554	0.333279	0.334132	0.335567	0.33737	0.340278	0.340271
CLF_F12_LP_210507_b	CLF	Anura	0.242201	0.245553	0.238703	0.223009	0.226786	0.228995	0.228816	0.23392	0.231006	0.231616	0.237732	0.238698	0.243722	0.247651	0.24691	0.248253	0.24932	0.252223	0.258364	0.255708	0.257946	0.266135	0.268499	0.265579	0.268294	0.278414	0.275133	0.276771	0.282261	0.285354	0.286705	0.288808	0.29437	0.304587	0.303611	0.304659	0.312686	0.312749	0.314571	0.318126	0.320749	0.319966	0.321687	0.325995	0.329128	0.329828	0.329383
CLF_F12_LP_210507_c	CLF	Anura	0.259628	0.259136	0.254065	0.250321	0.24602	0.246917	0.252975	0.259108	0.245307	0.243452	0.258558	0.261675	0.259232	0.258198	0.26253	0.269005	0.268275	0.266919	0.274165	0.275045	0.274304	0.276422	0.283667	0.286947	0.288304	0.29	0.290627	0.293208	0.298631	0.30543	0.306366	0.307075	0.312123	0.323011	0.321726	0.321179	0.327708	0.330139	0.329859	0.331633	0.337951	0.339212	0.34027	0.341927	0.342663	0.346753	0.347767
CLF_F12_LP_210510_HL_a	CLF	Anura	0.284808	0.283131	0.281652	0.285143	0.280744	0.275842	0.274358	0.276769	0.275987	0.272754	0.268861	0.266115	0.272948	0.279177	0.277756	0.277594	0.281187	0.283822	0.280055	0.278822	0.278624	0.28102	0.289664	0.285901	0.282844	0.288176	0.287388	0.287904	0.289921	0.291452	0.2912	0.289616	0.289189	0.29308	0.296125	0.297625	0.296976	0.292346	0.291663	0.29479	0.298376	0.297432	0.29583	0.295536	0.296765	0.29731	0.295187
CLF_F12_LP_210510_HL_b	CLF	Anura	0.232374	0.232716	0.231071	0.230328	0.227227	0.226121	0.226644	0.226029	0.222339	0.224669	0.231266	0.228254	0.229744	0.23079	0.227221	0.225854	0.225791	0.226213	0.22657	0.228788	0.229652	0.228444	0.227093	0.226539	0.228413	0.231806	0.230419	0.231229	0.233489	0.234302	0.233174	0.231785	0.230748	0.229965	0.231718	0.234071	0.235081	0.233872	0.23165	0.230602	0.231489	0.229053	0.22728	0.227155	0.227521	0.227276	0.225655
CLF_F12_LP_210510_HL_c	CLF	Anura	0.272379	0.27696	0.278427	0.269606	0.270409	0.269729	0.267418	0.26766	0.261409	0.259033	0.262657	0.263662	0.264717	0.265925	0.267527	0.271476	0.272399	0.271225	0.271118	0.271706	0.270571	0.269714	0.274545	0.276038	0.273726	0.270767	0.274804	0.276674	0.276537	0.277016	0.277025	0.275206	0.273549	0.275824	0.277048	0.277879	0.278534	0.277231	0.27533	0.273941	0.273318	0.270831	0.269122	0.268779	0.269059	0.270679	0.269718
CLF_F12_LP_210513_LR_a	CLF	Anura	0.179035	0.176357	0.174462	0.173994	0.172251	0.17198	0.173219	0.174282	0.172214	0.171711	0.173379	0.172619	0.172511	0.171799	0.170229	0.172295	0.174128	0.174835	0.175012	0.17632	0.17616	0.175307	0.177496	0.178749	0.180256	0.182616	0.183345	0.186008	0.188758	0.18924	0.190895	0.192646	0.194855	0.198692	0.20081	0.203386	0.207048	0.208749	0.208608	0.209142	0.212027	0.21341	0.214591	0.215991	0.217391	0.218857	0.219505
CLF_F12_LP_210513_LR_b	CLF	Anura	0.178182	0.175422	0.17092	0.168817	0.170346	0.169151	0.165956	0.165058	0.166833	0.169406	0.16986	0.164821	0.164684	0.166172	0.165654	0.165858	0.168299	0.170583	0.169952	0.171597	0.17162	0.171106	0.175514	0.17694	0.17667	0.176996	0.178963	0.181861	0.18433	0.185441	0.186874	0.188481	0.190652	0.193888	0.194818	0.196441	0.199838	0.201554	0.203605	0.206189	0.208665	0.209249	0.209503	0.210241	0.211567	0.212551	0.213206
CLF_F13_LP_210507_a	CLF	Anura	0.259765	0.258788	0.25734	0.25557	0.25333	0.258808	0.26618	0.26438	0.257328	0.255035	0.260857	0.269962	0.271059	0.271596	0.276767	0.275838	0.27527	0.277621	0.283	0.287018	0.290842	0.293504	0.292143	0.292478	0.296904	0.304154	0.306797	0.310048	0.313419	0.315241	0.316511	0.317413	0.319869	0.326137	0.328186	0.331484	0.337538	0.338595	0.339213	0.341602	0.345583	0.344707	0.345145	0.347447	0.348568	0.348811	0.347817
CLF_F13_LP_210507_b	CLF	Anura	0.261251	0.267972	0.271549	0.267352	0.258359	0.258393	0.266266	0.272391	0.269697	0.266557	0.268221	0.274373	0.278428	0.281381	0.28404	0.281828	0.280616	0.281885	0.285002	0.288844	0.289462	0.289419	0.296332	0.300742	0.300826	0.299355	0.306126	0.309352	0.310025	0.312043	0.312136	0.309558	0.309986	0.321374	0.324445	0.324404	0.325958	0.327371	0.326082	0.324901	0.326664	0.328935	0.328335	0.326307	0.326854	0.327993	0.328088
CLF_F13_LP_210507_c	CLF	Anura	0.252164	0.253183	0.248822	0.244722	0.244858	0.245096	0.245176	0.245912	0.239079	0.237564	0.245233	0.25381	0.251638	0.250302	0.257223	0.257245	0.257554	0.261389	0.268647	0.269587	0.268137	0.268146	0.271848	0.272102	0.272772	0.276253	0.278159	0.279825	0.28293	0.28804	0.29033	0.289634	0.289326	0.294062	0.294806	0.295763	0.298567	0.29769	0.297877	0.300394	0.304455	0.306399	0.304992	0.301768	0.299925	0.301722	0.301601
CLF_F13_LP_210513_LR_a	CLF	Anura	0.245123	0.242401	0.241528	0.242412	0.241163	0.24065	0.240655	0.239518	0.237773	0.236563	0.236628	0.238074	0.239218	0.240623	0.242354	0.24184	0.241015	0.242589	0.247871	0.249371	0.248116	0.247628	0.252407	0.253149	0.253734	0.256836	0.257989	0.259976	0.263366	0.267539	0.270257	0.271576	0.273675	0.279317	0.280185	0.281123	0.284672	0.28677	0.287335	0.288591	0.291946	0.293331	0.294385	0.295887	0.297889	0.300095	0.300118
CLF_F13_LP_210513_LR_b	CLF	Anura	0.235117	0.234218	0.231604	0.228215	0.22957	0.228697	0.226621	0.227603	0.226082	0.226501	0.22899	0.228136	0.230293	0.231334	0.228834	0.229663	0.230298	0.231572	0.234905	0.23505	0.236317	0.239548	0.241764	0.241227	0.241864	0.245472	0.247612	0.25102	0.253241	0.252457	0.256699	0.260081	0.261682	0.264484	0.266603	0.268613	0.270991	0.273561	0.276957	0.279678	0.280771	0.283587	0.284489	0.284548	0.287204	0.288393	0.28816
CLF_F13_LP_210513_LR_c	CLF	Anura	0.223696	0.22127	0.216706	0.213492	0.213491	0.212947	0.211181	0.209479	0.209928	0.210245	0.210328	0.212879	0.214479	0.215116	0.214924	0.211717	0.213145	0.216691	0.216991	0.218211	0.218863	0.219486	0.222474	0.225644	0.226663	0.225997	0.229681	0.233758	0.236696	0.238164	0.23924	0.239991	0.242108	0.247762	0.250904	0.25282	0.255105	0.258191	0.259478	0.260576	0.26312	0.264152	0.266153	0.26852	0.26909	0.270817	0.271565
CLF_F14_LP_210507_a	CLF	Anura	0.27841	0.275811	0.271364	0.268755	0.269552	0.267077	0.266053	0.273401	0.267848	0.270323	0.281454	0.276861	0.27648	0.280752	0.285285	0.283266	0.284797	0.290063	0.294883	0.296284	0.29504	0.295045	0.301962	0.309015	0.311331	0.31002	0.317349	0.321569	0.325869	0.334722	0.335696	0.336015	0.341468	0.354353	0.358539	0.360772	0.366611	0.374616	0.37841	0.380853	0.386018	0.392046	0.396093	0.398432	0.401131	0.403798	0.40427
CLF_F14_LP_210507_b	CLF	Anura	0.269946	0.265629	0.259574	0.257904	0.258682	0.257615	0.258292	0.26539	0.261024	0.261186	0.267627	0.263975	0.270375	0.274977	0.27038	0.276177	0.278988	0.279502	0.282858	0.286861	0.287319	0.287069	0.29435	0.295894	0.297326	0.302609	0.305424	0.311156	0.317434	0.321225	0.327286	0.331234	0.335894	0.348066	0.35418	0.355894	0.357569	0.364322	0.368737	0.372234	0.377351	0.381016	0.385118	0.389069	0.391098	0.39466	0.397668
CLF_F14_LP_210507_c	CLF	Anura	0.263246	0.2667	0.26476	0.256857	0.257971	0.260565	0.262741	0.264788	0.258213	0.2558	0.260188	0.261218	0.26635	0.268937	0.266415	0.273355	0.274773	0.273427	0.277613	0.285021	0.285264	0.281925	0.290134	0.293206	0.294366	0.297254	0.298843	0.304816	0.311302	0.313294	0.313959	0.317337	0.323296	0.328704	0.334087	0.340728	0.347191	0.347511	0.34928	0.353606	0.358734	0.360133	0.36226	0.36522	0.366495	0.367691	0.368521
CLF_F15_LP_210507_a	CLF	Anura	0.260529	0.26445	0.258851	0.244434	0.246949	0.257127	0.263008	0.255809	0.252514	0.255798	0.263035	0.267658	0.267509	0.266337	0.268211	0.275895	0.276271	0.273255	0.27607	0.281808	0.282193	0.280374	0.288676	0.286375	0.286201	0.294984	0.296299	0.298383	0.302074	0.305798	0.307094	0.310439	0.315729	0.319368	0.322127	0.325409	0.329031	0.330306	0.330382	0.332035	0.336354	0.337161	0.337067	0.337663	0.339379	0.340001	0.337896
CLF_F15_LP_210507_b	CLF	Anura	0.257337	0.261541	0.258973	0.252122	0.251333	0.248152	0.245594	0.250698	0.256225	0.258493	0.25772	0.257866	0.26701	0.271508	0.264624	0.26662	0.269861	0.271872	0.272565	0.27448	0.278456	0.282616	0.282933	0.277324	0.279383	0.291737	0.289667	0.291122	0.296317	0.300217	0.300911	0.301157	0.302844	0.306595	0.309628	0.313085	0.316578	0.316559	0.315037	0.316006	0.320809	0.31965	0.31853	0.319474	0.321355	0.321218	0.319033
CLF_F15_LP_210507_c	CLF	Anura	0.235688	0.238558	0.237398	0.237363	0.237307	0.234476	0.233654	0.239856	0.23057	0.232373	0.246148	0.240951	0.241107	0.243743	0.244465	0.249224	0.249611	0.248943	0.253118	0.254978	0.252479	0.250948	0.260553	0.263413	0.263497	0.264764	0.262567	0.269356	0.275274	0.26989	0.273283	0.274501	0.274804	0.283496	0.285277	0.285624	0.287693	0.286204	0.284241	0.283683	0.28491	0.284317	0.28337	0.282867	0.283002	0.283682	0.281631
CLF_F16_LP_210507_a	CLF	Anura	0.265915	0.260982	0.256256	0.256669	0.255978	0.257304	0.26133	0.265854	0.258978	0.254696	0.25807	0.261632	0.258781	0.25896	0.267615	0.272539	0.27162	0.270555	0.276095	0.282097	0.280935	0.276771	0.283243	0.283696	0.286079	0.29415	0.295299	0.2939	0.293387	0.296415	0.30363	0.3054	0.304776	0.312775	0.315279	0.318007	0.32307	0.322448	0.322895	0.324727	0.326744	0.329978	0.328937	0.325936	0.327508	0.331155	0.331449
CLF_F16_LP_210507_b	CLF	Anura	0.287556	0.285107	0.272927	0.262262	0.268241	0.2716	0.271349	0.274822	0.274133	0.276388	0.280718	0.276776	0.279091	0.284096	0.28705	0.289931	0.291552	0.29347	0.29728	0.299163	0.298901	0.29826	0.300383	0.304619	0.308064	0.309271	0.310399	0.315165	0.321199	0.324808	0.326904	0.325841	0.32538	0.332025	0.336928	0.340664	0.342611	0.337711	0.340872	0.34695	0.347652	0.346281	0.344819	0.34513	0.348177	0.349363	0.347235
CLF_F16_LP_210507_c	CLF	Anura	0.285927	0.281794	0.272089	0.268336	0.271484	0.273733	0.275359	0.279324	0.275229	0.27344	0.276805	0.278027	0.282757	0.287572	0.289377	0.29043	0.290362	0.290556	0.292977	0.299739	0.302421	0.301632	0.306274	0.309345	0.309411	0.307654	0.308537	0.311557	0.315609	0.319613	0.324966	0.324017	0.322503	0.33369	0.337495	0.337395	0.337822	0.339258	0.341242	0.341644	0.34008	0.34443	0.346332	0.345252	0.345653	0.347828	0.347317
CLF_F17_LP_210507_a	CLF	Anura	0.245553	0.244258	0.247036	0.242517	0.248605	0.253911	0.253009	0.245422	0.235304	0.235695	0.245995	0.25089	0.252359	0.253942	0.256648	0.252933	0.255778	0.259835	0.255961	0.257318	0.258697	0.260713	0.269276	0.269497	0.267896	0.270191	0.272903	0.278808	0.283052	0.281946	0.28756	0.291876	0.294363	0.299848	0.300931	0.303989	0.310505	0.311311	0.312486	0.31492	0.31762	0.318263	0.319394	0.321862	0.325106	0.327415	0.326409
CLF_F17_LP_210507_b	CLF	Anura	0.249035	0.247464	0.242887	0.240255	0.244318	0.24596	0.245555	0.246718	0.235428	0.232981	0.242867	0.246494	0.246777	0.246368	0.247842	0.253707	0.255408	0.254151	0.254607	0.255768	0.257981	0.262348	0.269866	0.268874	0.268113	0.272752	0.273451	0.277596	0.282336	0.283461	0.285497	0.289323	0.294389	0.299009	0.300705	0.303811	0.309571	0.313244	0.311888	0.312857	0.321012	0.321838	0.320891	0.321285	0.323813	0.325836	0.325494
CLF_F17_LP_210507_c	CLF	Anura	0.236289	0.235217	0.227359	0.215599	0.227025	0.234549	0.233578	0.231464	0.223218	0.223999	0.232262	0.227552	0.230383	0.23338	0.231247	0.238518	0.239036	0.236917	0.241595	0.243597	0.246078	0.249692	0.252048	0.250328	0.251771	0.257878	0.254513	0.257929	0.265128	0.268459	0.269687	0.270074	0.272231	0.278662	0.280746	0.282959	0.287387	0.289588	0.288948	0.28915	0.293304	0.298549	0.299198	0.297417	0.299537	0.301729	0.300998
CLF_F18_LP_210507_a	CLF	Anura	0.188835	0.188376	0.183309	0.174806	0.185402	0.190828	0.188748	0.187805	0.180684	0.178366	0.182537	0.182851	0.185559	0.189311	0.191572	0.190541	0.188722	0.189604	0.19465	0.192685	0.194157	0.20012	0.201896	0.200263	0.199921	0.203051	0.205286	0.208737	0.212548	0.215274	0.217187	0.214392	0.212942	0.223462	0.221768	0.222917	0.232447	0.231932	0.228727	0.229179	0.235197	0.233473	0.23224	0.234007	0.236955	0.237856	0.237927
CLF_F18_LP_210507_b	CLF	Anura	0.192762	0.187002	0.183814	0.18532	0.186482	0.184085	0.183968	0.192687	0.190557	0.184953	0.182833	0.186678	0.191433	0.193412	0.192215	0.194258	0.195458	0.195207	0.194697	0.196556	0.197895	0.200158	0.207986	0.207685	0.204618	0.204137	0.204395	0.208724	0.212988	0.212889	0.2144	0.21524	0.216573	0.22151	0.222672	0.225328	0.230758	0.231089	0.229757	0.229209	0.230665	0.231963	0.231626	0.23147	0.234556	0.235734	0.235651
CLF_F18_LP_210507_c	CLF	Anura	0.199359	0.197183	0.193629	0.187271	0.190547	0.192808	0.194166	0.198852	0.196724	0.193841	0.194076	0.196675	0.197843	0.19843	0.199712	0.201683	0.201739	0.201524	0.203479	0.204006	0.203196	0.203546	0.208853	0.211555	0.214655	0.218892	0.216512	0.220586	0.225365	0.22296	0.224821	0.226558	0.22837	0.233712	0.238435	0.24036	0.239854	0.240527	0.244152	0.24776	0.248612	0.250638	0.252522	0.253838	0.25487	0.256868	0.257072
CLF_F19_LP_210507_a	CLF	Anura	0.262194	0.264255	0.265184	0.261831	0.263626	0.265841	0.264899	0.259732	0.259776	0.26676	0.273107	0.263415	0.262129	0.267233	0.271183	0.266113	0.26639	0.272989	0.280414	0.28113	0.280221	0.281999	0.288563	0.292917	0.292914	0.290939	0.296601	0.301318	0.305321	0.310706	0.314836	0.31516	0.314744	0.319881	0.325044	0.329984	0.334273	0.336131	0.337816	0.340719	0.345016	0.347839	0.350785	0.353468	0.35457	0.357394	0.358557
CLF_F19_LP_210507_b	CLF	Anura	0.239539	0.240132	0.23645	0.23419	0.234752	0.234424	0.236438	0.244111	0.233704	0.229557	0.238531	0.243978	0.244559	0.245989	0.250615	0.247582	0.247646	0.252236	0.257543	0.253235	0.252199	0.258657	0.267155	0.269114	0.270243	0.273332	0.269197	0.271422	0.277274	0.280171	0.282774	0.285415	0.289542	0.29665	0.299656	0.301722	0.304823	0.30675	0.307437	0.309354	0.313607	0.313771	0.314607	0.317231	0.320095	0.321936	0.321217
CLF_F19_LP_210507_c	CLF	Anura	0.233276	0.233486	0.227882	0.220453	0.217545	0.220408	0.227076	0.23298	0.226027	0.222084	0.227032	0.232995	0.231936	0.229471	0.230279	0.228921	0.231222	0.235321	0.23723	0.239954	0.241123	0.24109	0.242916	0.249778	0.254031	0.252375	0.253709	0.258102	0.26182	0.26175	0.264252	0.265822	0.266751	0.270061	0.273516	0.27691	0.279681	0.280293	0.28179	0.283371	0.284036	0.286443	0.28816	0.288105	0.286497	0.28602	0.285972
CLF_M01_LP_210509_LR_A	CLF	Anura	0.130048	0.128922	0.126392	0.123868	0.123739	0.122983	0.122346	0.123636	0.120559	0.120696	0.1243	0.122485	0.120529	0.120393	0.12204	0.122442	0.122116	0.121262	0.120263	0.120616	0.121348	0.122792	0.126173	0.124026	0.12257	0.12546	0.126529	0.127899	0.129406	0.130418	0.131206	0.131157	0.131952	0.136178	0.137052	0.136706	0.137316	0.139121	0.139029	0.139644	0.142975	0.14282	0.142447	0.143367	0.145432	0.145735	0.145286
CLF_M01_LP_210509_LR_b	CLF	Anura	0.125907	0.121697	0.118558	0.122568	0.119671	0.117716	0.118729	0.120852	0.11914	0.11686	0.115841	0.115315	0.11396	0.114051	0.116492	0.117155	0.117473	0.117657	0.117473	0.11663	0.11622	0.117291	0.12037	0.119246	0.118342	0.120317	0.120355	0.122888	0.125433	0.124882	0.125695	0.125593	0.125387	0.12784	0.128813	0.130139	0.13227	0.132078	0.13283	0.134214	0.135204	0.136332	0.135463	0.134463	0.13685	0.13723	0.136451
CLF_M01_LP_210509_LR_c	CLF	Anura	0.128352	0.127947	0.128027	0.125901	0.120358	0.119802	0.123093	0.124307	0.121822	0.119462	0.119158	0.120036	0.119628	0.119121	0.119779	0.121173	0.121959	0.122265	0.122705	0.122712	0.122937	0.123927	0.125854	0.125679	0.125528	0.12683	0.127747	0.129328	0.131057	0.132148	0.133131	0.131875	0.131167	0.136327	0.138405	0.139926	0.14206	0.141059	0.14129	0.142876	0.14473	0.146473	0.146889	0.146159	0.14554	0.147527	0.148514
CLF_M01_LP_210510_HL_a	CLF	Anura	0.180252	0.184799	0.179736	0.170859	0.17151	0.171855	0.173171	0.180035	0.176959	0.1736	0.174458	0.175741	0.173685	0.173796	0.17881	0.180202	0.179596	0.179628	0.182247	0.182708	0.183	0.185093	0.189901	0.188648	0.18516	0.183437	0.182883	0.186037	0.189	0.188129	0.190923	0.191219	0.190777	0.196285	0.19672	0.197143	0.199858	0.19904	0.198917	0.200315	0.202291	0.201296	0.199832	0.199879	0.202323	0.203237	0.200518
CLF_M01_LP_210510_HL_b	CLF	Anura	0.180621	0.176906	0.166971	0.164111	0.172621	0.176398	0.174232	0.172866	0.172828	0.176808	0.1814	0.177013	0.174595	0.172276	0.169641	0.177631	0.178826	0.176231	0.178833	0.179082	0.177212	0.175393	0.17692	0.181743	0.183527	0.17961	0.176133	0.178542	0.180998	0.177259	0.177525	0.179715	0.181341	0.180517	0.181391	0.182503	0.182063	0.17889	0.178029	0.179436	0.181014	0.179232	0.178267	0.179247	0.180853	0.17968	0.178241
CLF_M01_LP_210510_HL_c	CLF	Anura	0.137608	0.142442	0.140655	0.133172	0.135506	0.139243	0.142405	0.145915	0.144512	0.14417	0.145406	0.141935	0.142979	0.14509	0.144618	0.143697	0.143742	0.143714	0.14271	0.147334	0.14698	0.142941	0.147349	0.147195	0.146754	0.148143	0.142487	0.143781	0.148005	0.147663	0.148397	0.14845	0.148811	0.151847	0.149414	0.149398	0.153713	0.151096	0.14851	0.148535	0.150824	0.149144	0.146757	0.146162	0.148586	0.150903	0.149219
CLF_M02_LP_210509_LR_a	CLF	Anura	0.086833	0.090063	0.089016	0.084445	0.082142	0.081549	0.082491	0.084559	0.084275	0.082559	0.080924	0.080864	0.082245	0.082739	0.081346	0.081332	0.08118	0.080936	0.0812	0.082372	0.081767	0.080477	0.082736	0.082488	0.081653	0.081768	0.080501	0.082927	0.085302	0.083139	0.082133	0.081033	0.080641	0.082856	0.082525	0.082087	0.08291	0.082889	0.082852	0.083464	0.084713	0.08431	0.083943	0.084106	0.084482	0.085673	0.08446
CLF_M02_LP_210509_LR_b	CLF	Anura	0.094322	0.093945	0.093497	0.090934	0.088142	0.088164	0.089741	0.089582	0.086651	0.084933	0.08588	0.087588	0.086583	0.084756	0.084429	0.086156	0.087345	0.087569	0.087295	0.086193	0.085757	0.086481	0.087786	0.089149	0.088818	0.08674	0.086446	0.087221	0.088341	0.089151	0.090062	0.088654	0.087287	0.090873	0.090972	0.090573	0.091638	0.091902	0.091306	0.090992	0.091841	0.092545	0.092234	0.091695	0.092443	0.092865	0.091838
CLF_M02_LP_210509_LR_c	CLF	Anura	0.074976	0.074562	0.074059	0.074607	0.073503	0.073135	0.073736	0.074022	0.069995	0.070826	0.075702	0.072082	0.072192	0.072642	0.070347	0.071107	0.070229	0.069159	0.070678	0.070632	0.069315	0.068854	0.072274	0.073702	0.073372	0.072358	0.070837	0.072103	0.074579	0.075487	0.074893	0.073422	0.073126	0.07629	0.076619	0.076483	0.07717	0.076064	0.07727	0.079115	0.079191	0.078716	0.077917	0.077975	0.080188	0.081979	0.081817
CLF_M02_LP_210510_HL_a	CLF	Anura	0.124489	0.127197	0.124236	0.120879	0.116959	0.113735	0.113784	0.118143	0.113029	0.110286	0.113784	0.11591	0.115471	0.115692	0.118261	0.118878	0.118084	0.117106	0.116976	0.115515	0.114388	0.115304	0.119184	0.116764	0.115527	0.118592	0.113927	0.113871	0.116925	0.11781	0.116186	0.112971	0.112074	0.118068	0.118427	0.116661	0.116194	0.116667	0.114741	0.113746	0.116036	0.113226	0.110891	0.111444	0.114457	0.115799	0.114013
CLF_M02_LP_210510_HL_b	CLF	Anura	0.107552	0.111702	0.113673	0.112145	0.111901	0.110433	0.109959	0.112861	0.104354	0.10162	0.107773	0.10748	0.107616	0.10741	0.105863	0.104311	0.106327	0.110214	0.112482	0.113658	0.111718	0.108946	0.110912	0.107138	0.10386	0.105233	0.105485	0.106192	0.107016	0.107476	0.109137	0.106764	0.103664	0.108283	0.109265	0.108168	0.107397	0.107839	0.105874	0.104532	0.10653	0.106554	0.105767	0.10573	0.107567	0.107149	0.105131
CLF_M02_LP_210510_HL_c	CLF	Anura	0.106033	0.105957	0.105022	0.101942	0.101331	0.099599	0.099398	0.1045	0.103778	0.102328	0.10302	0.104419	0.103606	0.102827	0.103743	0.10415	0.102806	0.102496	0.105767	0.104613	0.101698	0.100186	0.102569	0.103032	0.10316	0.103965	0.102474	0.10256	0.102485	0.100168	0.100435	0.100332	0.100604	0.104219	0.104861	0.103243	0.101151	0.100357	0.099585	0.099596	0.100964	0.101883	0.101087	0.100688	0.103911	0.104488	0.102017
CLF_M03_LP_210510_HL_a	CLF	Anura	0.163859	0.166297	0.162914	0.152961	0.157492	0.163032	0.165816	0.167179	0.16285	0.159634	0.159765	0.15928	0.161004	0.161832	0.160196	0.161085	0.160164	0.159667	0.16263	0.161381	0.15864	0.158907	0.166471	0.165465	0.162355	0.162579	0.161274	0.162573	0.164889	0.165829	0.168388	0.167907	0.166724	0.171314	0.171561	0.171569	0.173382	0.172604	0.169656	0.169211	0.173541	0.172014	0.170251	0.170428	0.172042	0.173761	0.17255
CLF_M03_LP_210510_HL_b	CLF	Anura	0.217691	0.212001	0.208156	0.209068	0.204734	0.203585	0.20423	0.201413	0.201639	0.201518	0.200556	0.202284	0.20444	0.205255	0.204459	0.204899	0.205482	0.205452	0.204862	0.207977	0.207902	0.204903	0.205957	0.205941	0.205823	0.206633	0.207625	0.208142	0.208529	0.208963	0.20698	0.205888	0.206435	0.207334	0.209069	0.211375	0.212962	0.211106	0.209208	0.209677	0.212623	0.211549	0.209844	0.209263	0.210123	0.211208	0.210697
CLF_M04_LP_210509_LR_a	CLF	Anura	0.13297	0.126534	0.122363	0.130265	0.120808	0.118376	0.124382	0.12785	0.123212	0.120315	0.121024	0.116903	0.121992	0.126178	0.122194	0.121698	0.122956	0.123264	0.120778	0.121742	0.121621	0.120691	0.1236	0.121377	0.120131	0.122644	0.119646	0.117508	0.117912	0.11999	0.119048	0.11911	0.120427	0.120356	0.120114	0.121031	0.122449	0.120472	0.118162	0.118142	0.120533	0.116969	0.11558	0.117122	0.117692	0.118561	0.117556
CLF_M04_LP_210509_LR_b	CLF	Anura	0.119704	0.121319	0.115589	0.113551	0.106234	0.105068	0.109097	0.111037	0.108554	0.108363	0.110522	0.10706	0.107985	0.109603	0.108677	0.110266	0.110793	0.110143	0.109851	0.112815	0.111512	0.107985	0.112354	0.108565	0.105034	0.10735	0.10704	0.106458	0.107048	0.108979	0.107905	0.104687	0.102809	0.1064	0.106217	0.105417	0.106157	0.106193	0.103992	0.10242	0.103803	0.104044	0.10186	0.099747	0.101619	0.10263	0.10128
CLF_M04_LP_210509_LR_c	CLF	Anura	0.109712	0.11069	0.111913	0.112563	0.107969	0.105905	0.107885	0.110936	0.105793	0.104681	0.109355	0.108036	0.108715	0.109188	0.107684	0.108703	0.107363	0.106519	0.109879	0.107672	0.106768	0.108931	0.110217	0.107997	0.10608	0.106435	0.104749	0.105374	0.107262	0.107813	0.105696	0.104189	0.10403	0.103941	0.104442	0.104595	0.104368	0.105694	0.102865	0.100431	0.102703	0.102331	0.100998	0.100283	0.101236	0.102546	0.100482
CLF_M04_LP_210510_HL_a	CLF	Anura	0.126322	0.127304	0.120799	0.117904	0.114897	0.114958	0.117531	0.119498	0.1138	0.113343	0.11832	0.11356	0.114108	0.117676	0.119996	0.120575	0.121714	0.121695	0.118472	0.117536	0.115744	0.114824	0.120471	0.119307	0.11594	0.115483	0.117972	0.120411	0.121702	0.121475	0.118908	0.114657	0.113892	0.122714	0.121476	0.118556	0.119625	0.119481	0.119297	0.11998	0.121606	0.121463	0.120249	0.119553	0.120918	0.121248	0.120118
CLF_M04_LP_210510_HL_b	CLF	Anura	0.116248	0.114828	0.114439	0.112738	0.115036	0.113876	0.11072	0.110973	0.112892	0.11432	0.113657	0.110143	0.108214	0.108048	0.109099	0.112059	0.111118	0.109648	0.112763	0.113218	0.111039	0.108725	0.110254	0.111894	0.113076	0.112646	0.106275	0.106541	0.110452	0.111271	0.111008	0.109014	0.10798	0.111984	0.112352	0.11206	0.112995	0.112689	0.110349	0.109385	0.111934	0.111306	0.110042	0.109255	0.109163	0.112323	0.11233
CLF_M04_LP_210510_HL_c	CLF	Anura	0.150058	0.154614	0.154412	0.146716	0.14121	0.140731	0.144622	0.148906	0.139513	0.138063	0.147262	0.146053	0.146382	0.145407	0.141374	0.142144	0.142211	0.142138	0.143858	0.143122	0.14019	0.137992	0.141092	0.143911	0.144036	0.141381	0.138777	0.141149	0.142985	0.139025	0.141462	0.141752	0.140281	0.143592	0.142719	0.141788	0.143393	0.144912	0.143509	0.141476	0.141563	0.142502	0.141517	0.139741	0.140421	0.142572	0.142832
CLF_M05_LP_210509_LR_a	CLF	Anura	0.147181	0.144521	0.139938	0.139652	0.141315	0.138412	0.133944	0.134468	0.13489	0.135574	0.137196	0.140191	0.134649	0.132078	0.138338	0.134434	0.131917	0.133016	0.135578	0.135672	0.13366	0.132758	0.137635	0.137829	0.136009	0.135181	0.133983	0.135247	0.137579	0.138698	0.139351	0.13838	0.137134	0.13839	0.139131	0.139665	0.140337	0.140829	0.140881	0.141433	0.1428	0.141883	0.140649	0.139795	0.139201	0.140323	0.138903
CLF_M05_LP_210509_LR_b	CLF	Anura	0.139696	0.135319	0.1287	0.12764	0.127293	0.125237	0.124968	0.130357	0.125172	0.121852	0.124261	0.123856	0.124056	0.123949	0.122779	0.122093	0.120731	0.120603	0.123638	0.125651	0.123363	0.12015	0.124334	0.12482	0.122545	0.120411	0.120626	0.124766	0.127424	0.124276	0.126611	0.125199	0.121313	0.123581	0.125853	0.127384	0.128307	0.12912	0.126863	0.126184	0.130265	0.129434	0.12776	0.126886	0.126691	0.127924	0.127504
CLF_M05_LP_210509_LR_c	CLF	Anura	0.126127	0.126282	0.124187	0.119144	0.123581	0.122164	0.117989	0.12128	0.119397	0.120205	0.123781	0.120109	0.117288	0.117072	0.118392	0.116537	0.116283	0.116749	0.115812	0.118099	0.119278	0.118689	0.119246	0.117199	0.115434	0.116189	0.1181	0.121809	0.12447	0.123884	0.125801	0.123701	0.120362	0.124347	0.125339	0.124689	0.124894	0.12783	0.126097	0.124568	0.128069	0.128217	0.126682	0.125461	0.12625	0.127731	0.127932
CLF_M05_LP_210510_HL_a	CLF	Anura	0.163102	0.166172	0.158409	0.148532	0.153145	0.154239	0.151588	0.153038	0.153022	0.154627	0.156658	0.152812	0.155056	0.156568	0.152885	0.15511	0.155924	0.154974	0.154576	0.155839	0.154808	0.153569	0.158877	0.156623	0.152369	0.151723	0.15355	0.15412	0.153782	0.15385	0.152955	0.151187	0.151077	0.155606	0.152888	0.150356	0.151912	0.151194	0.150397	0.149558	0.148693	0.149745	0.149095	0.147589	0.148439	0.148759	0.145986
CLF_M05_LP_210510_HL_b	CLF	Anura	0.161361	0.163267	0.162101	0.163353	0.158896	0.157092	0.158476	0.159023	0.153342	0.151463	0.153826	0.149206	0.154542	0.15757	0.151035	0.154846	0.155061	0.15419	0.158176	0.154113	0.149519	0.150015	0.156906	0.151345	0.147196	0.152719	0.153514	0.151732	0.151125	0.153836	0.15139	0.148864	0.149259	0.15287	0.153789	0.152597	0.150956	0.150617	0.149532	0.148118	0.147269	0.146801	0.146802	0.147031	0.147069	0.147077	0.146207
CLF_M05_LP_210510_HL_c	CLF	Anura	0.185149	0.192797	0.195356	0.191971	0.184507	0.179222	0.180195	0.187127	0.180331	0.176348	0.179535	0.17728	0.181197	0.180375	0.170645	0.175306	0.17923	0.178905	0.176176	0.175527	0.173865	0.172305	0.175515	0.174622	0.174336	0.177216	0.176931	0.173899	0.171395	0.172166	0.172301	0.170945	0.171079	0.176825	0.173511	0.170037	0.171034	0.168461	0.169391	0.171424	0.170872	0.169405	0.168088	0.167379	0.167093	0.165138	0.163072
CLF_M06_LP_210509_LR_a	CLF	Anura	0.218123	0.221006	0.21751	0.213199	0.207064	0.209446	0.214254	0.209927	0.210733	0.212706	0.213768	0.215858	0.215317	0.213789	0.213513	0.215501	0.217362	0.218176	0.217868	0.217283	0.214441	0.212293	0.217442	0.220393	0.21975	0.217689	0.220739	0.221202	0.221325	0.224888	0.227654	0.228	0.227488	0.22941	0.228978	0.231238	0.236407	0.23491	0.234162	0.234265	0.23389	0.234409	0.233674	0.233054	0.235379	0.235717	0.233993
CLF_M06_LP_210509_LR_b	CLF	Anura	0.215625	0.212284	0.212605	0.210537	0.21294	0.214646	0.215426	0.216457	0.208276	0.208102	0.215551	0.209231	0.209609	0.211984	0.210711	0.21038	0.212732	0.214521	0.212144	0.212164	0.213049	0.214576	0.217839	0.216669	0.216495	0.219531	0.216991	0.219017	0.22364	0.225964	0.227008	0.226639	0.226501	0.229125	0.232567	0.233751	0.232732	0.234874	0.235762	0.236839	0.239223	0.236763	0.235102	0.236196	0.238882	0.239121	0.236562
CLF_M06_LP_210509_LR_c	CLF	Anura	0.229888	0.229202	0.22761	0.225327	0.221832	0.226844	0.232819	0.226468	0.22106	0.22184	0.226391	0.225217	0.223184	0.223439	0.226559	0.228147	0.227608	0.227517	0.230354	0.23034	0.228488	0.227855	0.232177	0.232856	0.23344	0.235796	0.233636	0.236562	0.238483	0.233247	0.238365	0.238546	0.235458	0.242338	0.243211	0.243597	0.245895	0.242484	0.242538	0.244906	0.24623	0.247106	0.245894	0.244382	0.245611	0.243429	0.240175
CLF_M06_LP_210510_HL_a	CLF	Anura	0.230283	0.230871	0.22866	0.224195	0.220366	0.224686	0.231357	0.229769	0.226826	0.228492	0.233288	0.232104	0.231866	0.231568	0.230704	0.234509	0.234505	0.232023	0.232161	0.23747	0.235182	0.229355	0.238331	0.241673	0.240108	0.237779	0.23771	0.242487	0.247552	0.247784	0.246869	0.24519	0.245042	0.249321	0.251452	0.251101	0.24994	0.251501	0.249968	0.249202	0.252863	0.254335	0.252334	0.250058	0.25228	0.252305	0.25009
CLF_M06_LP_210510_HL_b	CLF	Anura	0.245173	0.252557	0.2502	0.241027	0.244461	0.244272	0.239871	0.238855	0.242561	0.245786	0.246559	0.247243	0.250968	0.250973	0.245429	0.249065	0.253669	0.255348	0.253182	0.252432	0.251987	0.252211	0.255015	0.260572	0.261283	0.255395	0.254763	0.262474	0.267958	0.262012	0.26232	0.264494	0.266102	0.266829	0.267175	0.269439	0.272744	0.270902	0.267972	0.268664	0.273826	0.269914	0.26979	0.273073	0.271726	0.271927	0.27127
CLF_M06_LP_210510_HL_c	CLF	Anura	0.239857	0.236428	0.227076	0.226824	0.233834	0.236866	0.233683	0.22809	0.225526	0.230763	0.238569	0.233826	0.232312	0.232138	0.230939	0.234798	0.236452	0.236765	0.238746	0.237459	0.236895	0.239263	0.244117	0.244681	0.242574	0.240694	0.240996	0.244323	0.246148	0.243074	0.244154	0.246708	0.248064	0.246548	0.248577	0.250549	0.250258	0.250007	0.250935	0.250351	0.246715	0.246372	0.247891	0.249005	0.2476	0.24644	0.245602
CLF_M07_LP_210509_LR_a	CLF	Anura	0.140913	0.141326	0.141206	0.137477	0.138225	0.139666	0.140539	0.140658	0.136062	0.136151	0.141159	0.140569	0.141509	0.143053	0.143741	0.144851	0.144806	0.144207	0.144339	0.145086	0.144058	0.142835	0.146113	0.145963	0.144915	0.144772	0.141583	0.144736	0.149079	0.147944	0.151253	0.150906	0.14906	0.154436	0.15487	0.15455	0.156296	0.157048	0.157818	0.158079	0.157588	0.158667	0.157661	0.157095	0.162021	0.163324	0.16073
CLF_M07_LP_210509_LR_b	CLF	Anura	0.156372	0.152944	0.152278	0.160714	0.148483	0.142238	0.146123	0.151392	0.15069	0.149956	0.151244	0.150985	0.150714	0.150734	0.150751	0.149229	0.15091	0.152595	0.149793	0.150036	0.150832	0.151947	0.155504	0.158641	0.156758	0.150701	0.152344	0.156667	0.159625	0.159193	0.161646	0.160911	0.159423	0.16476	0.164828	0.163733	0.165241	0.16915	0.168493	0.167245	0.169653	0.168572	0.168611	0.169752	0.169427	0.171811	0.171323
CLF_M07_LP_210509_LR_c	CLF	Anura	0.140024	0.137311	0.140231	0.143935	0.138052	0.134267	0.134269	0.134338	0.133378	0.131556	0.131552	0.138266	0.138793	0.137907	0.139846	0.137602	0.138329	0.140359	0.139494	0.139153	0.13755	0.136958	0.142616	0.141266	0.139298	0.14124	0.14095	0.141905	0.143969	0.145769	0.146149	0.144131	0.142758	0.147027	0.150398	0.151133	0.150169	0.151704	0.152147	0.150927	0.149581	0.154526	0.154636	0.151084	0.152212	0.154652	0.154584
CLF_M07_LP_210510_HL_a	CLF	Anura	0.157441	0.159943	0.165378	0.165659	0.159712	0.155895	0.156672	0.160093	0.158079	0.156089	0.157559	0.162047	0.164216	0.164572	0.16404	0.160435	0.160929	0.1622	0.158823	0.158789	0.161833	0.166255	0.16923	0.164183	0.161198	0.164662	0.161363	0.161781	0.164684	0.165936	0.166322	0.162112	0.158218	0.164173	0.165293	0.166162	0.168713	0.166062	0.163915	0.164204	0.166123	0.162947	0.162773	0.164779	0.163372	0.165387	0.165706
CLF_M07_LP_210510_HL_b	CLF	Anura	0.225124	0.233226	0.240691	0.232843	0.228896	0.232224	0.237795	0.236714	0.226484	0.222131	0.227396	0.231654	0.225353	0.222257	0.230496	0.23327	0.235552	0.2359	0.232198	0.232291	0.232721	0.232884	0.235133	0.235338	0.235578	0.236974	0.236258	0.23897	0.242577	0.243045	0.241642	0.240506	0.24197	0.247499	0.247868	0.24863	0.251407	0.247998	0.244357	0.244878	0.249982	0.248162	0.24479	0.243899	0.247386	0.249196	0.246483
CLF_M07_LP_210510_HL_c	CLF	Anura	0.257027	0.263588	0.262889	0.24422	0.240707	0.251084	0.262437	0.259092	0.252824	0.251785	0.255532	0.254736	0.252482	0.252399	0.255238	0.254309	0.254872	0.257198	0.259307	0.258962	0.259326	0.260433	0.259411	0.260081	0.261544	0.261579	0.25598	0.259024	0.266491	0.269582	0.268328	0.265006	0.264378	0.27135	0.273034	0.272103	0.271567	0.271114	0.271381	0.272464	0.27386	0.273824	0.272379	0.271648	0.274163	0.274729	0.27205
CLF_M08_LP_210509_LR_a	CLF	Anura	0.135653	0.128488	0.122341	0.130251	0.132178	0.127533	0.123089	0.126269	0.122313	0.124473	0.13136	0.123806	0.121739	0.124489	0.126678	0.121518	0.120137	0.122232	0.122932	0.120189	0.117809	0.118831	0.124388	0.12395	0.119799	0.11649	0.118301	0.120954	0.120502	0.115913	0.117729	0.118472	0.118637	0.123968	0.124209	0.122049	0.120807	0.1218	0.121879	0.121514	0.121691	0.121201	0.120631	0.12072	0.122032	0.123434	0.12292
CLF_M08_LP_210509_LR_b	CLF	Anura	0.116125	0.111953	0.11409	0.11861	0.114359	0.11589	0.120363	0.117587	0.112029	0.113038	0.117388	0.108598	0.11152	0.114492	0.108407	0.108871	0.112198	0.114388	0.112062	0.106473	0.105957	0.110579	0.112704	0.114771	0.11288	0.106812	0.105052	0.108585	0.111407	0.108083	0.107307	0.107069	0.107139	0.108599	0.108802	0.109356	0.110578	0.10983	0.107339	0.105736	0.106662	0.105782	0.10513	0.105648	0.107233	0.108357	0.106541
CLF_M08_LP_210509_LR_c	CLF	Anura	0.105958	0.112799	0.112118	0.099816	0.100033	0.102301	0.102978	0.10207	0.095189	0.093758	0.098114	0.095318	0.09491	0.096222	0.097143	0.097264	0.095692	0.094234	0.094811	0.093262	0.093059	0.095519	0.099072	0.09475	0.091739	0.094281	0.089681	0.089945	0.092311	0.09116	0.090798	0.090631	0.091391	0.094317	0.09426	0.092257	0.090132	0.089456	0.087566	0.08651	0.088035	0.088155	0.087637	0.086774	0.085917	0.089809	0.089283
CLF_M08_LP_210510_HL_a	CLF	Anura	0.179641	0.179765	0.169955	0.161982	0.171329	0.176334	0.175518	0.176618	0.168761	0.166286	0.171941	0.173388	0.172444	0.172048	0.172707	0.167524	0.164937	0.167635	0.173678	0.171433	0.168612	0.16992	0.175421	0.17569	0.174601	0.175066	0.172847	0.174982	0.177222	0.174245	0.173183	0.173802	0.175644	0.178112	0.180109	0.180729	0.179843	0.17843	0.175137	0.175827	0.183053	0.180584	0.178426	0.179139	0.180192	0.181518	0.181181
CLF_M08_LP_210510_HL_b	CLF	Anura	0.206396	0.202088	0.191357	0.189344	0.183866	0.184778	0.19158	0.19741	0.193365	0.191686	0.19573	0.196906	0.195705	0.19275	0.190119	0.193233	0.195211	0.195481	0.195814	0.195574	0.194022	0.194087	0.200913	0.198241	0.196466	0.201366	0.199838	0.20411	0.207751	0.202892	0.202986	0.203455	0.20471	0.21021	0.209477	0.208313	0.209614	0.207903	0.206872	0.20762	0.209508	0.20871	0.205835	0.20422	0.207609	0.208376	0.208723
CLF_M08_LP_210510_HL_c	CLF	Anura	0.183394	0.187949	0.189451	0.183983	0.183456	0.180479	0.178052	0.182686	0.186416	0.1858	0.182031	0.180712	0.17976	0.180617	0.183507	0.184404	0.185221	0.184483	0.181005	0.181992	0.184701	0.187348	0.189373	0.186579	0.184213	0.185655	0.187372	0.189544	0.190811	0.190159	0.18955	0.189269	0.191029	0.19663	0.197161	0.196427	0.196452	0.193415	0.189647	0.189981	0.195797	0.194114	0.192027	0.1921	0.193532	0.195469	0.194963
CLF_M09_LP_210509_LR_a	CLF	Anura	0.166845	0.167336	0.168012	0.1617	0.156866	0.159507	0.163881	0.160202	0.154326	0.155451	0.161131	0.156671	0.154623	0.155097	0.156576	0.161102	0.159422	0.15643	0.160111	0.161261	0.158611	0.156701	0.163517	0.161474	0.157902	0.158971	0.159743	0.161959	0.163487	0.162661	0.165311	0.1636	0.159883	0.163202	0.164801	0.16514	0.164694	0.161663	0.160905	0.162443	0.16423	0.162416	0.161944	0.164207	0.167498	0.16572	0.163492
CLF_M09_LP_210509_LR_b	CLF	Anura	0.156178	0.152384	0.15046	0.155614	0.14836	0.147011	0.15202	0.15391	0.144303	0.14009	0.145191	0.146986	0.148854	0.145592	0.137902	0.144759	0.148296	0.146505	0.144007	0.143627	0.142237	0.1417	0.147715	0.145183	0.142603	0.145412	0.144597	0.144496	0.145832	0.147634	0.146714	0.144815	0.145116	0.150328	0.148201	0.146941	0.150187	0.149623	0.149107	0.149537	0.150225	0.147253	0.147196	0.149522	0.149521	0.149872	0.148648
CLF_M09_LP_210509_LR_c	CLF	Anura	0.167186	0.169488	0.16975	0.166893	0.160091	0.160098	0.164218	0.163274	0.154862	0.150473	0.152179	0.150492	0.155174	0.15886	0.156185	0.154527	0.153499	0.154066	0.156491	0.155525	0.153121	0.152917	0.158659	0.157838	0.155732	0.156324	0.154356	0.155408	0.156578	0.154631	0.158163	0.156846	0.153622	0.15983	0.159754	0.158144	0.158442	0.157368	0.154379	0.154106	0.158935	0.158452	0.155647	0.154095	0.156544	0.157404	0.155179
CLF_M09_LP_210510_HL_a	CLF	Anura	0.137837	0.134813	0.132716	0.139101	0.137686	0.13206	0.129378	0.135105	0.131952	0.130084	0.13268	0.132311	0.133278	0.133768	0.13256	0.132761	0.131907	0.13064	0.130298	0.128545	0.127086	0.128297	0.134098	0.133718	0.131344	0.129834	0.122997	0.124313	0.129903	0.131611	0.13039	0.128012	0.127015	0.129622	0.130177	0.130305	0.130139	0.12537	0.124728	0.12749	0.12971	0.126637	0.125138	0.125976	0.126034	0.12618	0.125808
CLF_M09_LP_210510_HL_b	CLF	Anura	0.198925	0.202631	0.204324	0.196775	0.192999	0.193727	0.198238	0.203673	0.199324	0.193882	0.191962	0.191134	0.193134	0.1938	0.191413	0.192592	0.195894	0.196786	0.191955	0.192347	0.191387	0.189251	0.192567	0.192592	0.190951	0.189956	0.189464	0.19114	0.192661	0.191684	0.191912	0.190089	0.18866	0.193087	0.1918	0.189944	0.191287	0.193857	0.190038	0.186397	0.189202	0.188293	0.186426	0.185543	0.186561	0.187898	0.186982
CLF_M09_LP_210510_HL_c	CLF	Anura	0.214635	0.217393	0.217351	0.211305	0.203987	0.206089	0.211336	0.207262	0.202282	0.203624	0.208457	0.203438	0.203227	0.204609	0.203267	0.20099	0.199853	0.199883	0.200446	0.203473	0.201915	0.198599	0.204383	0.200276	0.197976	0.20303	0.197565	0.195745	0.197909	0.199919	0.199546	0.197052	0.195679	0.199559	0.198955	0.199217	0.201963	0.199417	0.195924	0.193776	0.193627	0.192466	0.191907	0.191753	0.190827	0.190227	0.190503
CLF_M10_LP_210509_LR_a	CLF	Anura	0.131416	0.129336	0.120387	0.113793	0.118174	0.122962	0.12392	0.120849	0.112026	0.108743	0.112728	0.113981	0.116375	0.117346	0.115168	0.112178	0.113078	0.11485	0.112828	0.112227	0.110575	0.109589	0.11433	0.112847	0.111227	0.113296	0.111459	0.113954	0.116699	0.114366	0.114662	0.115185	0.115303	0.115689	0.11254	0.112635	0.117176	0.116152	0.116467	0.116271	0.113597	0.114843	0.115824	0.115322	0.114471	0.116497	0.116843
CLF_M10_LP_210509_LR_b	CLF	Anura	0.136134	0.136463	0.133165	0.123506	0.129471	0.132349	0.131828	0.135289	0.128925	0.126267	0.129865	0.12765	0.126696	0.127433	0.128039	0.12399	0.121636	0.123962	0.129987	0.126039	0.121448	0.12193	0.127583	0.125762	0.123056	0.124458	0.12462	0.124414	0.12478	0.125991	0.12493	0.122716	0.122951	0.129206	0.125436	0.122967	0.126887	0.126077	0.126059	0.127127	0.128054	0.127336	0.125896	0.125143	0.126313	0.127236	0.12571
CLF_M10_LP_210509_LR_c	CLF	Anura	0.127854	0.121895	0.119282	0.126089	0.118865	0.11543	0.117806	0.119554	0.120347	0.120186	0.119091	0.117003	0.117207	0.119148	0.120912	0.119361	0.115977	0.113926	0.115794	0.117631	0.117507	0.11587	0.115173	0.116511	0.117939	0.117324	0.112796	0.112954	0.114996	0.114338	0.117599	0.116789	0.115012	0.121832	0.117981	0.114814	0.118266	0.118799	0.118528	0.119205	0.121071	0.11872	0.116313	0.115979	0.117804	0.117855	0.115974
CLF_M10_LP_210510_HL_a	CLF	Anura	0.130174	0.129937	0.124714	0.121084	0.121751	0.126517	0.130503	0.12816	0.125183	0.127411	0.131408	0.124352	0.125923	0.127744	0.123197	0.124491	0.125495	0.126075	0.127651	0.127597	0.122846	0.118868	0.127234	0.126889	0.124251	0.125574	0.127119	0.128914	0.130115	0.130046	0.129612	0.126451	0.123911	0.128259	0.129294	0.129205	0.129261	0.126203	0.124791	0.125524	0.127046	0.126576	0.125084	0.124453	0.126452	0.12763	0.127141
CLF_M10_LP_210510_HL_b	CLF	Anura	0.147193	0.144101	0.143951	0.142986	0.146358	0.14634	0.144949	0.147759	0.147111	0.147011	0.145993	0.135958	0.142979	0.152244	0.149656	0.142674	0.141935	0.144854	0.144544	0.14395	0.14319	0.143853	0.148258	0.146545	0.143388	0.142877	0.142566	0.143446	0.143229	0.140801	0.144925	0.146323	0.143755	0.142408	0.142027	0.14365	0.146035	0.144179	0.142544	0.142279	0.142842	0.141234	0.140487	0.140917	0.141123	0.141642	0.141073
CLF_M10_LP_210510_HL_c	CLF	Anura	0.208957	0.211752	0.20351	0.191648	0.192154	0.19201	0.190932	0.193759	0.189961	0.190857	0.196042	0.190727	0.191749	0.194616	0.194021	0.193434	0.193124	0.190544	0.18453	0.187635	0.190973	0.191787	0.194011	0.193219	0.192427	0.192712	0.18817	0.188852	0.191171	0.18938	0.189929	0.188343	0.18711	0.192751	0.19456	0.194354	0.194434	0.195107	0.191816	0.189003	0.190721	0.189903	0.190596	0.19132	0.188161	0.189312	0.188592
CLF_M11_LP_210509_LR_a	CLF	Anura	0.236763	0.230911	0.225324	0.23211	0.229241	0.226965	0.228518	0.232176	0.230029	0.228869	0.2309	0.23173	0.231877	0.23183	0.232	0.232646	0.231522	0.230143	0.230938	0.232487	0.231519	0.229793	0.233106	0.233024	0.232716	0.233709	0.229617	0.230632	0.23472	0.236501	0.235426	0.232823	0.232246	0.237434	0.237428	0.236522	0.237791	0.238938	0.237239	0.234989	0.235143	0.237604	0.237764	0.235353	0.23327	0.235791	0.23502
CLF_M11_LP_210509_LR_b	CLF	Anura	0.24597	0.249722	0.249363	0.24342	0.242021	0.247048	0.251954	0.248658	0.247939	0.24914	0.250743	0.251631	0.250514	0.248964	0.24864	0.250297	0.249888	0.249315	0.251378	0.249282	0.2482	0.249893	0.25204	0.249341	0.247795	0.25078	0.252919	0.25102	0.249174	0.2522	0.256976	0.256932	0.254389	0.257427	0.258994	0.259426	0.259304	0.257915	0.257387	0.257165	0.256135	0.254109	0.252472	0.251696	0.251572	0.252277	0.251619
CLF_M11_LP_210509_LR_c	CLF	Anura	0.216853	0.21774	0.224622	0.22811	0.21645	0.210032	0.213745	0.221736	0.215733	0.215637	0.223879	0.220298	0.219723	0.219937	0.218754	0.223504	0.221767	0.21646	0.215803	0.219236	0.22183	0.222976	0.225694	0.21903	0.215689	0.221828	0.222908	0.221106	0.221357	0.226591	0.226183	0.222742	0.220923	0.225357	0.228731	0.228096	0.224794	0.22592	0.224553	0.222415	0.222631	0.224626	0.223825	0.221201	0.220988	0.222676	0.222138
CLF_M11_LP_210510_HL_a	CLF	Anura	0.152317	0.156221	0.160749	0.159634	0.162505	0.158177	0.154576	0.164169	0.159361	0.152392	0.15145	0.155943	0.156109	0.155478	0.15729	0.157121	0.154084	0.152508	0.156626	0.158274	0.15682	0.155421	0.159412	0.158309	0.156176	0.15563	0.150459	0.15324	0.157951	0.155901	0.155044	0.156364	0.159047	0.160876	0.157839	0.156721	0.159866	0.160252	0.158392	0.156775	0.157393	0.15812	0.15729	0.156296	0.157983	0.160744	0.160331
CLF_M11_LP_210510_HL_b	CLF	Anura	0.167961	0.173958	0.176784	0.170288	0.176739	0.179551	0.176641	0.173629	0.170363	0.171609	0.17516	0.17135	0.169233	0.168404	0.167486	0.167774	0.16641	0.166413	0.171431	0.176072	0.173549	0.167408	0.16973	0.169351	0.167387	0.166127	0.165697	0.16937	0.17265	0.170512	0.166704	0.166895	0.170592	0.172705	0.171736	0.172131	0.175066	0.175259	0.172836	0.170469	0.170484	0.171116	0.170433	0.16954	0.170834	0.170037	0.169282
CLF_M11_LP_210510_HL_c	CLF	Anura	0.213251	0.217262	0.214816	0.208634	0.203108	0.20578	0.211887	0.211053	0.198577	0.193772	0.199774	0.200349	0.202037	0.198914	0.190738	0.197279	0.199481	0.196021	0.193524	0.199653	0.201078	0.196853	0.198095	0.197989	0.198621	0.200508	0.19796	0.19642	0.197424	0.200524	0.203496	0.201691	0.198883	0.203562	0.204014	0.201482	0.199651	0.20332	0.202164	0.199758	0.201038	0.200616	0.200023	0.200358	0.20195	0.201941	0.200624
CLF_M12_LP_210509_LR_a	CLF	Anura	0.079124	0.06984	0.071123	0.081835	0.072029	0.070049	0.07691	0.07937	0.072671	0.071003	0.076499	0.076431	0.071594	0.069998	0.0751	0.076735	0.068781	0.06246	0.070617	0.072826	0.070368	0.068039	0.071721	0.071348	0.067703	0.064409	0.06686	0.069544	0.069595	0.066572	0.066077	0.062146	0.058625	0.064976	0.066544	0.065633	0.065014	0.064214	0.062589	0.061852	0.063092	0.063024	0.062016	0.061435	0.062851	0.06482	0.064676
CLF_M12_LP_210509_LR_b	CLF	Anura	0.07609	0.072256	0.067634	0.070098	0.068278	0.071095	0.076122	0.075478	0.064795	0.062907	0.071073	0.06967	0.06878	0.068997	0.06932	0.069768	0.066105	0.062754	0.064996	0.061713	0.059181	0.060651	0.065067	0.064189	0.063299	0.065448	0.064367	0.062359	0.06111	0.061474	0.061738	0.059758	0.057292	0.058352	0.058137	0.05936	0.062078	0.060464	0.059186	0.059225	0.059931	0.059098	0.056352	0.054646	0.057746	0.058365	0.05606
CLF_M12_LP_210509_LR_c	CLF	Anura	0.085173	0.084368	0.077638	0.075331	0.073764	0.07416	0.073901	0.069797	0.068246	0.069939	0.072714	0.072204	0.071767	0.071621	0.071646	0.072582	0.073798	0.073157	0.069342	0.068869	0.066515	0.06381	0.068133	0.065564	0.063148	0.065424	0.064311	0.065862	0.068582	0.068914	0.065391	0.060975	0.060576	0.068276	0.067356	0.064075	0.06366	0.064266	0.062297	0.060984	0.063	0.061551	0.060416	0.060973	0.06266	0.063985	0.063001
CLF_M12_LP_210510_HL_a	CLF	Anura	0.177697	0.178359	0.179189	0.176599	0.175262	0.175553	0.176005	0.175099	0.177982	0.180149	0.17961	0.178216	0.177639	0.177867	0.178819	0.182219	0.179166	0.175901	0.180846	0.177456	0.173596	0.173937	0.178258	0.178063	0.177915	0.180516	0.18001	0.180703	0.182655	0.184606	0.186055	0.18602	0.185465	0.186432	0.18559	0.186991	0.19054	0.187852	0.186234	0.188179	0.192192	0.188101	0.184247	0.184758	0.189563	0.190918	0.189374
CLF_M12_LP_210510_HL_b	CLF	Anura	0.190261	0.184501	0.183148	0.189713	0.17989	0.177726	0.183889	0.187145	0.185126	0.185941	0.189324	0.18524	0.184289	0.186227	0.188694	0.190423	0.189147	0.188116	0.191519	0.196073	0.193806	0.18866	0.194251	0.193114	0.19195	0.195222	0.194464	0.195175	0.196804	0.197327	0.197174	0.195043	0.193701	0.198041	0.202236	0.204562	0.204629	0.203305	0.201922	0.201398	0.202026	0.203001	0.202327	0.201646	0.20418	0.206434	0.204912
CLF_M12_LP_210510_HL_c	CLF	Anura	0.22511	0.227532	0.221132	0.210283	0.215165	0.216824	0.215057	0.217917	0.217538	0.215281	0.213974	0.216762	0.221649	0.222925	0.218559	0.216282	0.215492	0.217492	0.222407	0.221289	0.219362	0.22078	0.226904	0.223872	0.222411	0.227725	0.224906	0.225521	0.227674	0.226758	0.225877	0.226154	0.228597	0.23334	0.233143	0.231399	0.231442	0.234117	0.233812	0.233648	0.236755	0.23722	0.234884	0.232276	0.232814	0.233258	0.232866
CLF_M13_LP_210509_LR_a	CLF	Anura	0.083965	0.08281	0.075338	0.067512	0.067039	0.071774	0.077438	0.079266	0.073721	0.069859	0.07102	0.072713	0.073938	0.075317	0.076304	0.071721	0.06963	0.070285	0.070617	0.068604	0.069779	0.073327	0.072662	0.070723	0.070848	0.072723	0.067954	0.069816	0.0727	0.068335	0.065505	0.065081	0.066704	0.068965	0.068294	0.068313	0.070316	0.070425	0.065883	0.063718	0.06872	0.067437	0.065235	0.064632	0.065835	0.068607	0.067885
CLF_M13_LP_210509_LR_b	CLF	Anura	0.075222	0.068846	0.065402	0.068709	0.068551	0.065524	0.064644	0.069971	0.063068	0.062703	0.070286	0.064953	0.066629	0.068189	0.064467	0.069136	0.068535	0.064709	0.064477	0.063134	0.061691	0.062867	0.069526	0.066413	0.061552	0.061817	0.063669	0.061727	0.058814	0.058925	0.057212	0.05888	0.062187	0.060735	0.059904	0.060412	0.061507	0.06127	0.059439	0.05714	0.055939	0.057339	0.058304	0.058151	0.057975	0.060033	0.059654
CLF_M13_LP_210509_LR_c	CLF	Anura	0.081822	0.087468	0.082061	0.068541	0.066595	0.07244	0.077283	0.072907	0.06855	0.069657	0.074139	0.072508	0.072702	0.072128	0.069276	0.07079	0.069652	0.06714	0.06729	0.070021	0.068501	0.065164	0.070035	0.06859	0.065201	0.064334	0.063723	0.064702	0.065216	0.063785	0.066753	0.06462	0.060339	0.064999	0.066763	0.067333	0.067659	0.064355	0.061153	0.060922	0.064123	0.064504	0.062887	0.061293	0.061917	0.062531	0.061535
CLF_M14_LP_210510_HL_a	CLF	Anura	0.173169	0.172626	0.172049	0.164158	0.168268	0.172028	0.171962	0.170001	0.167901	0.16791	0.169327	0.168482	0.169719	0.170222	0.168979	0.173659	0.172767	0.170144	0.173156	0.172393	0.168753	0.166566	0.17167	0.172279	0.171501	0.172476	0.173194	0.17464	0.175494	0.174644	0.174987	0.174584	0.174072	0.175555	0.173242	0.173286	0.177743	0.179911	0.177135	0.175079	0.178219	0.177707	0.175287	0.173665	0.17541	0.178318	0.176661
CLF_M14_LP_210510_HL_b	CLF	Anura	0.184307	0.178646	0.178661	0.181134	0.177151	0.178781	0.183805	0.183611	0.180281	0.17976	0.182654	0.183515	0.181198	0.179515	0.181307	0.185274	0.183725	0.182514	0.189199	0.188713	0.185255	0.183966	0.188755	0.188948	0.187835	0.188191	0.186397	0.189342	0.192879	0.191961	0.194634	0.19472	0.193947	0.198913	0.197595	0.195352	0.195979	0.196956	0.195941	0.195938	0.198957	0.197676	0.19598	0.195167	0.194845	0.196696	0.197144
CLF_M14_LP_210510_HL_c	CLF	Anura	0.229382	0.226338	0.22003	0.211515	0.210732	0.213372	0.214818	0.21201	0.211588	0.211606	0.21187	0.21488	0.215954	0.214958	0.213989	0.218561	0.219866	0.218396	0.218	0.217668	0.220293	0.223894	0.222435	0.222723	0.224947	0.22725	0.225681	0.227723	0.229765	0.227406	0.229862	0.22949	0.228218	0.23411	0.235674	0.235192	0.235437	0.236911	0.235397	0.234479	0.237136	0.236053	0.233388	0.232827	0.237472	0.238311	0.23637
CLF_M14_LP_210513__LR_a	CLF	Anura	0.112614	0.110189	0.11152	0.110922	0.110259	0.108767	0.108611	0.111765	0.107265	0.105709	0.108823	0.106618	0.107312	0.108001	0.106643	0.109232	0.108927	0.108136	0.111035	0.109407	0.107762	0.108864	0.112667	0.113177	0.112497	0.112645	0.112298	0.113783	0.116343	0.117952	0.115756	0.114245	0.115664	0.119708	0.121252	0.120847	0.120554	0.123537	0.123894	0.123295	0.124525	0.126194	0.127228	0.127219	0.126533	0.128074	0.129596
CLF_M14_LP_210513__LR_B	CLF	Anura	0.114113	0.109556	0.103514	0.106372	0.106547	0.106011	0.106331	0.108025	0.106118	0.104517	0.104475	0.10343	0.104075	0.104175	0.102634	0.103863	0.102582	0.101357	0.10436	0.106482	0.105095	0.102852	0.106243	0.10566	0.104759	0.106306	0.106593	0.107802	0.109816	0.111418	0.109753	0.10889	0.109917	0.111425	0.113144	0.115448	0.117715	0.117525	0.116847	0.116974	0.118263	0.118666	0.118651	0.119358	0.121807	0.122641	0.122566
CLF_M14_LP_210513__LR_c	CLF	Anura	0.112107	0.113449	0.112123	0.110684	0.107639	0.10561	0.10613	0.108793	0.104412	0.102385	0.104971	0.104784	0.10607	0.107749	0.108225	0.106982	0.105811	0.106225	0.10852	0.107689	0.106154	0.106934	0.1123	0.111151	0.108755	0.109673	0.111337	0.112062	0.112405	0.113513	0.115233	0.115737	0.11599	0.118553	0.11906	0.11971	0.121369	0.121265	0.120855	0.12244	0.126253	0.124251	0.123841	0.125745	0.126506	0.127666	0.12737
CLF_M15_LP_210513__LR_a	CLF	Anura	0.129405	0.131278	0.128583	0.125864	0.122015	0.120972	0.122289	0.123061	0.120816	0.118267	0.116925	0.116306	0.115465	0.115957	0.117814	0.115662	0.1164	0.117953	0.116129	0.116709	0.116252	0.115023	0.116765	0.116153	0.115047	0.115401	0.117028	0.117507	0.116991	0.11663	0.117492	0.117422	0.117369	0.120091	0.121002	0.119894	0.11833	0.1196	0.12111	0.122141	0.12263	0.122857	0.122945	0.123117	0.123772	0.126987	0.127958
CLF_M15_LP_210513__LR_b	CLF	Anura	0.129171	0.12792	0.12756	0.128058	0.124961	0.123258	0.122843	0.121281	0.120144	0.120744	0.122057	0.120706	0.122519	0.123077	0.119984	0.121064	0.120882	0.121574	0.126055	0.124433	0.121248	0.120567	0.124383	0.12263	0.122845	0.128149	0.126358	0.127825	0.130816	0.131139	0.131795	0.131764	0.132604	0.137082	0.138957	0.139722	0.141102	0.14346	0.144173	0.145232	0.148373	0.149625	0.149764	0.150094	0.151919	0.154539	0.155119
CLF_M15_LP_210513__LR_c	CLF	Anura	0.129632	0.133725	0.133834	0.128041	0.12442	0.123087	0.123338	0.123833	0.121703	0.120828	0.121778	0.12087	0.120985	0.120402	0.118449	0.119495	0.119469	0.120071	0.123338	0.119577	0.117225	0.119577	0.123684	0.122649	0.121372	0.122911	0.122084	0.123589	0.126452	0.128228	0.128545	0.128282	0.128497	0.130108	0.131976	0.133704	0.135161	0.136514	0.136993	0.137456	0.138841	0.140862	0.141328	0.141057	0.142501	0.144789	0.145908
CLF_M16_LP_210513__LR_a	CLF	Anura	0.156332	0.158581	0.157317	0.150797	0.149936	0.148809	0.148418	0.151664	0.146196	0.144507	0.149071	0.148877	0.147041	0.144534	0.14284	0.145972	0.146047	0.144431	0.145435	0.146696	0.147256	0.147413	0.148447	0.149913	0.150873	0.150669	0.149014	0.150348	0.153169	0.154483	0.154509	0.153745	0.154734	0.160355	0.160859	0.160634	0.162286	0.162225	0.162709	0.164215	0.166271	0.167171	0.166409	0.1661	0.169057	0.169343	0.168843
CLF_M16_LP_210513__LR_b	CLF	Anura	0.145482	0.148119	0.144467	0.13754	0.140611	0.142262	0.140568	0.138825	0.136949	0.13587	0.135604	0.135115	0.135825	0.136189	0.135592	0.13759	0.136375	0.134288	0.135735	0.136845	0.136951	0.136318	0.135936	0.137247	0.138271	0.137805	0.137099	0.139728	0.141665	0.139175	0.141375	0.142992	0.142697	0.142672	0.14459	0.147423	0.149316	0.147682	0.147497	0.148288	0.14855	0.149308	0.149551	0.149966	0.151878	0.152161	0.152111
CLF_M16_LP_210513__LR_c	CLF	Anura	0.160802	0.155572	0.153851	0.159229	0.15245	0.152134	0.155937	0.152102	0.147404	0.146304	0.148821	0.15036	0.150977	0.14964	0.146554	0.144756	0.145598	0.147811	0.149207	0.149716	0.149475	0.149521	0.151385	0.151274	0.151739	0.153861	0.153423	0.154433	0.15622	0.157182	0.15896	0.158321	0.157717	0.162766	0.164096	0.164617	0.166331	0.166905	0.168657	0.170099	0.169797	0.170265	0.17171	0.173245	0.173606	0.174447	0.175329
CLF_M17_LP_210513__LR_a	CLF	Anura	0.153028	0.149938	0.145708	0.147311	0.143942	0.140453	0.139381	0.141128	0.142358	0.142006	0.140249	0.138265	0.138466	0.13945	0.139535	0.13821	0.1395	0.141375	0.140109	0.13733	0.136451	0.138374	0.1413	0.140789	0.13995	0.14106	0.142015	0.142658	0.143433	0.144625	0.14461	0.14425	0.145169	0.148779	0.148691	0.149158	0.151879	0.152017	0.152771	0.154507	0.156313	0.155572	0.155717	0.157227	0.158671	0.160767	0.160803
CLF_M17_LP_210513__LR_b	CLF	Anura	0.103353	0.097042	0.092732	0.097329	0.099319	0.096444	0.092488	0.092804	0.090985	0.090111	0.090644	0.089311	0.091675	0.091796	0.087217	0.089906	0.091701	0.091512	0.091152	0.091542	0.090601	0.089962	0.094075	0.093499	0.091183	0.090395	0.090577	0.091226	0.092533	0.094332	0.093833	0.093392	0.094066	0.09559	0.096513	0.09685	0.097486	0.100574	0.099157	0.097706	0.100974	0.102636	0.102424	0.102161	0.104403	0.106699	0.107555
CLF_M17_LP_210513__LR_c	CLF	Anura	0.133002	0.129483	0.128224	0.127696	0.121839	0.122773	0.126131	0.121506	0.121229	0.119841	0.117369	0.121403	0.123261	0.121505	0.118335	0.121169	0.119943	0.118195	0.122115	0.119722	0.11745	0.118613	0.122068	0.120837	0.118577	0.118727	0.12056	0.121269	0.122287	0.125043	0.124232	0.122656	0.122814	0.126019	0.126339	0.126706	0.128285	0.127231	0.127943	0.129836	0.131124	0.13129	0.13071	0.13074	0.132779	0.133613	0.13268
CLF_M18_LP_210513__LR_a	CLF	Anura	0.157497	0.155137	0.151631	0.149204	0.146871	0.1476	0.150361	0.151797	0.147508	0.146735	0.149841	0.146351	0.147207	0.149124	0.148512	0.148395	0.147863	0.148026	0.15	0.150859	0.150212	0.150137	0.154143	0.153815	0.153407	0.155431	0.154012	0.157303	0.162306	0.163544	0.16169	0.161598	0.164057	0.166667	0.169874	0.172401	0.173526	0.173712	0.174079	0.176054	0.179564	0.179372	0.179408	0.18083	0.182783	0.184685	0.185475
CLF_M18_LP_210513__LR_b	CLF	Anura	0.133421	0.129664	0.128224	0.130768	0.126762	0.12288	0.123276	0.128169	0.122278	0.119462	0.122514	0.119222	0.118083	0.118962	0.119991	0.119482	0.118689	0.118653	0.119612	0.117996	0.116964	0.117854	0.119741	0.11912	0.118359	0.119041	0.118872	0.120925	0.123114	0.122866	0.123314	0.122535	0.122243	0.126096	0.127047	0.128104	0.130409	0.129803	0.129021	0.129274	0.130953	0.133569	0.134182	0.133633	0.134835	0.136293	0.13625
CLF_M18_LP_210513__LR_c	CLF	Anura	0.152032	0.151796	0.151281	0.149807	0.148568	0.147546	0.147411	0.1485	0.146409	0.14494	0.145003	0.143522	0.144385	0.144926	0.143495	0.144429	0.143698	0.143456	0.146753	0.14746	0.145885	0.144637	0.14744	0.147157	0.146753	0.14841	0.149144	0.151047	0.152512	0.152068	0.154257	0.154677	0.154064	0.156603	0.157738	0.158546	0.160244	0.163178	0.163821	0.163841	0.165415	0.166944	0.167231	0.166577	0.166413	0.169288	0.170955
CLF_M19_LP_210513__LR_a	CLF	Anura	0.096944	0.098934	0.096716	0.091874	0.092074	0.091557	0.090321	0.090836	0.08938	0.089284	0.090107	0.086755	0.087531	0.089669	0.089696	0.087972	0.087186	0.087605	0.088312	0.088618	0.087082	0.085477	0.088032	0.08947	0.09006	0.090329	0.08912	0.089763	0.091326	0.091683	0.090242	0.089408	0.090006	0.091455	0.093066	0.093461	0.092744	0.093439	0.093741	0.094263	0.095514	0.095262	0.094595	0.09468	0.09633	0.097769	0.097671
CLF_M19_LP_210513__LR_b	CLF	Anura	0.124202	0.124369	0.122469	0.119552	0.119433	0.115842	0.112684	0.116788	0.116197	0.114284	0.113259	0.112317	0.112537	0.113286	0.113879	0.11434	0.115516	0.11629	0.115378	0.115147	0.115117	0.116031	0.119439	0.118705	0.116587	0.116117	0.117472	0.119843	0.121689	0.12206	0.123484	0.123239	0.122436	0.12462	0.125649	0.127537	0.129973	0.127377	0.127352	0.129469	0.131136	0.13118	0.130186	0.12963	0.131056	0.132159	0.131981
CLF_M19_LP_210513__LR_c	CLF	Anura	0.100395	0.101129	0.09888	0.0989	0.098385	0.099108	0.100345	0.100209	0.097985	0.098472	0.100657	0.096901	0.096838	0.097867	0.0969	0.095935	0.095506	0.09523	0.094964	0.098893	0.099162	0.096337	0.098675	0.097315	0.096081	0.097458	0.096749	0.098335	0.100703	0.101022	0.0994	0.098111	0.098726	0.101652	0.101978	0.102206	0.103888	0.105432	0.104988	0.10456	0.105934	0.105849	0.105237	0.105272	0.106856	0.108013	0.107307
CLF_M20_LP_210509_LR_a	CLF	Anura	0.1585	0.15628	0.156482	0.158011	0.159163	0.157494	0.153489	0.149756	0.151636	0.153105	0.150819	0.145847	0.147001	0.14816	0.145272	0.147528	0.148912	0.148339	0.147061	0.147361	0.147167	0.147484	0.151757	0.15109	0.149117	0.149116	0.149023	0.150768	0.152965	0.153836	0.154985	0.15448	0.154348	0.158693	0.160086	0.160605	0.161648	0.161228	0.162113	0.163699	0.164758	0.165543	0.166326	0.167271	0.168423	0.169743	0.170693
CLF_M20_LP_210509_LR_b	CLF	Anura	0.136215	0.139099	0.138967	0.134501	0.131486	0.13071	0.131218	0.130986	0.126596	0.126187	0.130366	0.130377	0.128207	0.126681	0.126961	0.125402	0.12577	0.127228	0.127461	0.127263	0.126021	0.125577	0.129362	0.128124	0.126441	0.127505	0.126681	0.12752	0.129006	0.129262	0.129527	0.128715	0.127701	0.128615	0.13	0.131136	0.131647	0.131526	0.131155	0.13225	0.134979	0.132719	0.131408	0.132162	0.133017	0.135735	0.135754
CLF_M21_LP_210509_LR_a	CLF	Anura	0.137817	0.140238	0.139783	0.136873	0.136163	0.134016	0.13275	0.135956	0.132391	0.130206	0.131547	0.130002	0.13102	0.131038	0.127977	0.127585	0.128754	0.129573	0.128425	0.127518	0.126888	0.126826	0.127884	0.12933	0.130054	0.129379	0.1273	0.127132	0.128865	0.130756	0.129273	0.128276	0.129133	0.130879	0.131127	0.131582	0.132812	0.132613	0.131894	0.132151	0.133878	0.13345	0.133447	0.133785	0.133062	0.135019	0.135679
CLF_M21_LP_210509_LR_b	CLF	Anura	0.166623	0.167519	0.163071	0.157871	0.157025	0.157297	0.157303	0.156861	0.156324	0.154102	0.151623	0.153552	0.154265	0.153527	0.152466	0.152643	0.15183	0.151086	0.152123	0.152536	0.152856	0.153827	0.155902	0.154065	0.152615	0.154105	0.154178	0.156269	0.158094	0.157023	0.15709	0.156306	0.155594	0.157649	0.158138	0.158845	0.160283	0.159517	0.158976	0.158628	0.158056	0.158142	0.157704	0.157203	0.157889	0.158468	0.157285
CLF_M21_LP_210509_LR_c	CLF	Anura	0.140274	0.139865	0.14038	0.13833	0.137761	0.137318	0.137512	0.139004	0.136003	0.133514	0.133649	0.134139	0.133904	0.132883	0.131843	0.133034	0.13301	0.131859	0.131097	0.131421	0.130191	0.129517	0.135111	0.135006	0.132902	0.13253	0.131836	0.133699	0.136052	0.136202	0.136492	0.133361	0.130988	0.13748	0.136401	0.134455	0.135749	0.134924	0.133614	0.133529	0.135127	0.134179	0.133891	0.134341	0.133772	0.13353	0.133729
CLF_M22_LP_210509_LR_a	CLF	Anura	0.182172	0.187057	0.186949	0.17922	0.175009	0.174944	0.175562	0.172376	0.168944	0.168121	0.169788	0.170732	0.170448	0.169017	0.167492	0.168877	0.169894	0.170615	0.172037	0.172203	0.171997	0.172638	0.175137	0.174453	0.174655	0.177587	0.17727	0.178541	0.181575	0.184746	0.185642	0.186612	0.18837	0.190374	0.194452	0.197378	0.197924	0.199068	0.199882	0.200537	0.201566	0.204223	0.204658	0.203561	0.204329	0.206961	0.207792
CLF_M22_LP_210509_LR_b	CLF	Anura	0.197504	0.198777	0.196284	0.186379	0.18823	0.186801	0.182722	0.183769	0.18578	0.185402	0.183049	0.183041	0.183074	0.182963	0.183056	0.184042	0.18534	0.185473	0.183904	0.187238	0.18865	0.18807	0.191736	0.191822	0.190772	0.191361	0.193474	0.19651	0.197895	0.196509	0.19998	0.201905	0.202546	0.206833	0.208869	0.209544	0.210509	0.213153	0.21391	0.213884	0.214831	0.215644	0.216765	0.217898	0.218435	0.219736	0.21957
CLF_M22_LP_210509_LR_c	CLF	Anura	0.171477	0.167658	0.16492	0.166762	0.166052	0.16484	0.16329	0.160624	0.15648	0.157158	0.161429	0.159549	0.1603	0.160892	0.158856	0.158058	0.159003	0.159526	0.157978	0.162729	0.163985	0.162135	0.166869	0.16506	0.164484	0.168964	0.166815	0.168592	0.172533	0.174151	0.175687	0.175983	0.17626	0.179163	0.182269	0.18456	0.185769	0.186355	0.187903	0.189409	0.189921	0.191788	0.1925	0.192515	0.193951	0.196031	0.195387
CLF_M23_LP_210509_LR_a	CLF	Anura	0.188744	0.188459	0.185505	0.177469	0.175266	0.175922	0.178316	0.181539	0.177896	0.176396	0.178636	0.176467	0.175895	0.176264	0.17652	0.178071	0.179674	0.181441	0.183506	0.182845	0.183082	0.185138	0.18702	0.188492	0.189213	0.189518	0.191008	0.193324	0.195214	0.195926	0.198005	0.199907	0.201635	0.204297	0.207605	0.209618	0.21001	0.211377	0.212006	0.213794	0.217751	0.218482	0.217803	0.217109	0.21723	0.217454	0.217537
CLF_M23_LP_210509_LR_b	CLF	Anura	0.196937	0.196565	0.191831	0.186962	0.186946	0.188465	0.189617	0.189336	0.184833	0.183784	0.187182	0.187789	0.188587	0.187595	0.184961	0.188706	0.190095	0.189015	0.188838	0.190921	0.192721	0.193842	0.19592	0.196642	0.198044	0.200884	0.201946	0.202867	0.204348	0.206791	0.210661	0.212984	0.214222	0.217089	0.219162	0.220827	0.222577	0.224462	0.226553	0.228569	0.229868	0.228601	0.228998	0.230845	0.231368	0.232753	0.232411
CLF_M23_LP_210509_LR_c	CLF	Anura	0.204252	0.20025	0.195539	0.192971	0.191425	0.189942	0.188478	0.187642	0.189763	0.189421	0.186579	0.187675	0.189333	0.189365	0.187811	0.189598	0.191108	0.191839	0.192415	0.192065	0.192589	0.194814	0.198298	0.200476	0.200643	0.199856	0.2019	0.204516	0.207436	0.210698	0.212752	0.213564	0.214993	0.219458	0.220586	0.221798	0.224775	0.226197	0.228118	0.229601	0.229771	0.231034	0.231144	0.230998	0.23299	0.234059	0.233902
CLF_M24_LP_210509_LR_a	CLF	Anura	0.188302	0.184208	0.179332	0.179276	0.177614	0.17592	0.175265	0.175695	0.171781	0.170828	0.173516	0.172152	0.16925	0.168741	0.171713	0.171724	0.171843	0.172646	0.173761	0.175368	0.175537	0.17588	0.180657	0.180915	0.179982	0.181251	0.183921	0.187547	0.191433	0.194655	0.194864	0.196088	0.19961	0.204181	0.207844	0.210434	0.212451	0.215064	0.216855	0.218372	0.220446	0.222923	0.224852	0.226007	0.226786	0.228453	0.229617
CLF_M24_LP_210509_LR_b	CLF	Anura	0.190887	0.189248	0.186468	0.181914	0.180563	0.179569	0.180285	0.184508	0.180219	0.17721	0.178507	0.177442	0.178941	0.180937	0.180923	0.178078	0.179053	0.181866	0.182046	0.183078	0.184098	0.185306	0.187831	0.187606	0.18792	0.190569	0.191776	0.194302	0.196776	0.197877	0.202586	0.203723	0.203385	0.209607	0.213117	0.21507	0.216986	0.218614	0.220038	0.222444	0.225972	0.226023	0.226372	0.22821	0.230666	0.231443	0.230759
CLF_M24_LP_210509_LR_c	CLF	Anura	0.180099	0.176318	0.174832	0.176961	0.17337	0.170439	0.169995	0.170772	0.168906	0.165999	0.164273	0.16575	0.166892	0.167001	0.166599	0.1677	0.167057	0.166086	0.167442	0.169671	0.169013	0.168119	0.174516	0.174352	0.17313	0.17539	0.177095	0.177815	0.178826	0.181344	0.18329	0.18412	0.185336	0.189228	0.190303	0.190452	0.191473	0.193335	0.194981	0.196841	0.198856	0.197389	0.196972	0.198392	0.19993	0.201661	0.201601
FT_F01_LP_081721_a	FT	Anura	0.239501	0.236943	0.232514	0.231819	0.22917	0.228591	0.229234	0.228184	0.228236	0.227908	0.226801	0.226132	0.227015	0.227833	0.227565	0.228324	0.227304	0.226584	0.228946	0.229798	0.228137	0.226852	0.231321	0.231612	0.231117	0.232188	0.229988	0.231205	0.23396	0.234489	0.234181	0.234043	0.235162	0.238168	0.238364	0.239114	0.241474	0.240876	0.241027	0.242028	0.243071	0.244076	0.244522	0.244703	0.245387	0.246826	0.24686
FT_F01_LP_081721_b	FT	Anura	0.279717	0.27679	0.273358	0.273631	0.27309	0.272313	0.272007	0.272537	0.271485	0.26921	0.267651	0.269872	0.26954	0.268638	0.26914	0.268149	0.2691	0.270384	0.269193	0.268185	0.267272	0.267395	0.270206	0.270991	0.27066	0.270167	0.268024	0.27017	0.272828	0.271157	0.270879	0.270758	0.271121	0.273185	0.272721	0.272843	0.274348	0.272495	0.273177	0.274376	0.273421	0.273852	0.273776	0.273355	0.273859	0.273768	0.272706
FT_F01_LP_081721_c	FT	Anura	0.254386	0.253518	0.251219	0.248202	0.248305	0.248284	0.248147	0.249096	0.247144	0.244146	0.242871	0.246107	0.247297	0.246153	0.244586	0.246411	0.246476	0.245673	0.246751	0.248109	0.247515	0.246141	0.247856	0.247329	0.245872	0.245293	0.24609	0.246952	0.247538	0.248048	0.249593	0.249189	0.248259	0.250804	0.250083	0.250017	0.252016	0.25099	0.251424	0.25213	0.251325	0.251005	0.25081	0.251239	0.25289	0.252384	0.250756
FT_F02_LP_081721_a	FT	Anura	0.181707	0.179981	0.176356	0.170264	0.168918	0.170358	0.170699	0.166541	0.164885	0.161842	0.158125	0.160505	0.163914	0.164977	0.162621	0.160102	0.15776	0.158299	0.163018	0.161454	0.159133	0.15894	0.160086	0.160415	0.160787	0.161842	0.16274	0.162604	0.16321	0.165741	0.164763	0.164214	0.164964	0.16544	0.167055	0.168019	0.167863	0.168987	0.168805	0.168746	0.170164	0.170036	0.16956	0.169147	0.168897	0.171895	0.173091
FT_F02_LP_081721_b	FT	Anura	0.216097	0.213958	0.210834	0.207627	0.204553	0.203192	0.204002	0.205961	0.202052	0.200125	0.20174	0.19983	0.19978	0.199947	0.198778	0.19859	0.197358	0.196586	0.198145	0.197783	0.196362	0.195909	0.198682	0.198459	0.199412	0.202923	0.201007	0.200317	0.200156	0.198598	0.199495	0.198845	0.197195	0.19824	0.198545	0.199389	0.200718	0.199249	0.199219	0.200787	0.202577	0.202396	0.202769	0.203105	0.201432	0.202748	0.202804
FT_F02_LP_081721_c	FT	Anura	0.321747	0.325048	0.323782	0.316095	0.316025	0.315142	0.311927	0.309038	0.308635	0.308902	0.308343	0.306385	0.304922	0.305132	0.30625	0.302715	0.302914	0.30488	0.303611	0.303201	0.301767	0.299575	0.298947	0.297983	0.299413	0.303308	0.303011	0.302418	0.301528	0.299944	0.300892	0.301653	0.301397	0.301087	0.303515	0.303497	0.300428	0.302824	0.303847	0.303045	0.302178	0.304205	0.305084	0.304045	0.302827	0.304797	0.305294
FT_F03_LP_081721_a	FT	Anura	0.218638	0.222	0.219899	0.212373	0.215782	0.214134	0.210252	0.21447	0.211293	0.208803	0.209894	0.209062	0.211165	0.213291	0.212743	0.211063	0.209764	0.210879	0.21469	0.211843	0.210948	0.213318	0.212848	0.214513	0.216751	0.218082	0.21941	0.220607	0.22191	0.22347	0.224938	0.22399	0.222876	0.226449	0.229626	0.230436	0.229536	0.230978	0.231299	0.231872	0.234081	0.234238	0.236124	0.238778	0.238872	0.241538	0.242354
FT_F03_LP_081721_b	FT	Anura	0.2355	0.234581	0.232988	0.233957	0.234096	0.232001	0.229608	0.229861	0.228839	0.228168	0.22868	0.229662	0.230807	0.231061	0.230042	0.228855	0.230616	0.233295	0.233432	0.232659	0.232577	0.233252	0.233359	0.232987	0.234414	0.237857	0.238825	0.239104	0.239292	0.239926	0.243108	0.24268	0.240507	0.243739	0.246842	0.249523	0.251457	0.251054	0.250938	0.251893	0.253822	0.255738	0.258606	0.260758	0.259661	0.260775	0.261652
FT_F03_LP_081721_c	FT	Anura	0.253433	0.253362	0.247425	0.244527	0.246376	0.245645	0.243534	0.244942	0.245306	0.243629	0.241422	0.242394	0.243033	0.242853	0.242512	0.244132	0.24318	0.24228	0.245166	0.244527	0.243227	0.242996	0.243879	0.246997	0.249898	0.251091	0.252367	0.251273	0.251973	0.257537	0.256877	0.255435	0.255722	0.25736	0.259281	0.261308	0.262919	0.262785	0.26264	0.264005	0.266973	0.266951	0.268624	0.270805	0.269517	0.272277	0.273776
FT_F04_LP_081721_a	FT	Anura	0.214432	0.215206	0.209789	0.203048	0.200131	0.200128	0.202042	0.204365	0.201821	0.199542	0.199493	0.198868	0.200902	0.201507	0.19856	0.198417	0.197708	0.198101	0.201717	0.202197	0.202352	0.203241	0.203847	0.206007	0.209021	0.211708	0.212742	0.214542	0.216712	0.21837	0.221271	0.222092	0.221864	0.224591	0.228232	0.230144	0.230256	0.232673	0.234714	0.236617	0.239023	0.241182	0.242578	0.243134	0.243309	0.245662	0.247073
FT_F04_LP_081721_b	FT	Anura	0.219185	0.220023	0.21882	0.215874	0.215043	0.209187	0.20491	0.212157	0.208557	0.20482	0.205873	0.206367	0.209137	0.210267	0.207771	0.20746	0.207948	0.209691	0.212812	0.212347	0.211189	0.211423	0.213712	0.21756	0.220641	0.221621	0.22147	0.222418	0.22428	0.226187	0.228696	0.230718	0.232711	0.23606	0.238266	0.240104	0.24243	0.245607	0.246327	0.247205	0.250697	0.252259	0.25417	0.255923	0.255744	0.257728	0.259159
FT_F04_LP_081721_c	FT	Anura	0.253689	0.25202	0.249392	0.24847	0.250365	0.250753	0.250242	0.25115	0.246992	0.243544	0.24341	0.2442	0.246997	0.248525	0.247173	0.247757	0.245102	0.24343	0.247784	0.245977	0.245406	0.247625	0.247852	0.248551	0.249959	0.251941	0.254564	0.255238	0.25547	0.257427	0.25971	0.261182	0.262406	0.26492	0.2661	0.267058	0.268609	0.270319	0.270574	0.271506	0.274727	0.276163	0.276831	0.27698	0.276513	0.277242	0.27738
FT_F05_LP_081721_a	FT	Anura	0.188291	0.190902	0.18973	0.182201	0.183149	0.182363	0.179506	0.178929	0.175463	0.175552	0.178567	0.174908	0.174824	0.175633	0.174326	0.173577	0.17367	0.175789	0.1797	0.176043	0.173865	0.175904	0.177911	0.178954	0.181806	0.1862	0.184028	0.184971	0.18824	0.190312	0.192612	0.193052	0.192593	0.194307	0.197799	0.200391	0.201194	0.202753	0.20415	0.205504	0.206968	0.207897	0.208653	0.209605	0.211079	0.213592	0.213765
FT_F05_LP_081721_b	FT	Anura	0.181342	0.179776	0.171869	0.163053	0.172399	0.173876	0.166799	0.163761	0.163099	0.163693	0.164204	0.16321	0.162679	0.163017	0.163544	0.161514	0.160814	0.162015	0.163705	0.1622	0.162014	0.163895	0.164756	0.165332	0.168325	0.173124	0.171698	0.17104	0.172447	0.174853	0.175965	0.175929	0.176463	0.179816	0.181754	0.183853	0.185999	0.183832	0.185465	0.188817	0.190071	0.190506	0.19139	0.192199	0.191806	0.194894	0.196147
FT_F05_LP_081721_c	FT	Anura	0.170222	0.167167	0.162782	0.162612	0.158011	0.155973	0.155899	0.15376	0.152183	0.152511	0.153642	0.151937	0.149907	0.149583	0.15107	0.150177	0.148258	0.149166	0.154922	0.152287	0.149549	0.151144	0.155984	0.155327	0.155705	0.160352	0.160406	0.160999	0.162733	0.164437	0.163608	0.164569	0.167455	0.169195	0.169935	0.171709	0.174356	0.173762	0.173906	0.175509	0.177767	0.178076	0.179082	0.180616	0.181039	0.183427	0.183225
FT_F06_LP_081721_a	FT	Anura	0.300631	0.302995	0.29992	0.296224	0.297028	0.294882	0.29305	0.298061	0.295478	0.293601	0.295044	0.293599	0.294206	0.29447	0.292939	0.294329	0.2946	0.294366	0.295652	0.297256	0.297469	0.297038	0.298726	0.299424	0.299728	0.30064	0.302938	0.30319	0.302587	0.303291	0.304314	0.304446	0.304435	0.306211	0.307922	0.309299	0.309888	0.308426	0.308363	0.30997	0.312125	0.312631	0.313054	0.313245	0.312271	0.312821	0.313166
FT_F06_LP_081721_b	FT	Anura	0.291494	0.28741	0.280291	0.28291	0.284058	0.282912	0.282097	0.284542	0.281533	0.276479	0.274309	0.279846	0.280316	0.278394	0.277916	0.276866	0.276902	0.278246	0.280106	0.280008	0.279996	0.280694	0.281207	0.282613	0.28452	0.28604	0.285748	0.285726	0.285995	0.286161	0.287591	0.286363	0.284013	0.28565	0.287057	0.288217	0.289199	0.289253	0.289227	0.289409	0.289822	0.290186	0.290938	0.291178	0.289722	0.290715	0.291225
FT_F06_LP_081721_c	FT	Anura	0.292216	0.294104	0.294509	0.29152	0.291112	0.290316	0.289777	0.29128	0.290013	0.286719	0.283111	0.281261	0.283693	0.287255	0.288408	0.285122	0.284631	0.286618	0.287559	0.285699	0.28553	0.287015	0.285912	0.286662	0.288503	0.289821	0.288913	0.290028	0.290957	0.289026	0.289539	0.289171	0.287857	0.288057	0.289511	0.290639	0.290872	0.291612	0.291167	0.290899	0.292228	0.293897	0.294071	0.292766	0.291373	0.292041	0.291797
FT_F07_LP_081721_a	FT	Anura	0.225286	0.226854	0.221964	0.214933	0.216927	0.21634	0.213842	0.215567	0.215298	0.21245	0.20856	0.206718	0.210144	0.213584	0.213057	0.212031	0.211706	0.213424	0.216909	0.213747	0.21207	0.2142	0.216121	0.216713	0.218571	0.222301	0.223105	0.224735	0.22683	0.228267	0.230962	0.231211	0.231079	0.236054	0.238248	0.240087	0.242797	0.243233	0.243218	0.24423	0.246812	0.248657	0.251027	0.252576	0.25123	0.254142	0.255035
FT_F07_LP_081721_b	FT	Anura	0.219438	0.218893	0.214333	0.212977	0.208646	0.20636	0.206491	0.20669	0.205002	0.202043	0.20024	0.203384	0.205032	0.205467	0.205451	0.202578	0.203059	0.206331	0.208716	0.206884	0.206073	0.207301	0.207341	0.207877	0.210388	0.214422	0.215925	0.215931	0.21631	0.218461	0.220272	0.221245	0.221759	0.222772	0.224142	0.22722	0.231255	0.231897	0.230257	0.230196	0.233902	0.234869	0.235659	0.236389	0.235969	0.238315	0.238578
FT_F07_LP_081721_c	FT	Anura	0.212897	0.212535	0.207237	0.200743	0.199839	0.198769	0.197172	0.197153	0.195457	0.193299	0.192266	0.193676	0.192977	0.192914	0.194841	0.192276	0.192721	0.195231	0.196026	0.196862	0.196152	0.194992	0.196735	0.197022	0.198167	0.201269	0.202844	0.203944	0.204216	0.203516	0.204118	0.204303	0.204696	0.207314	0.208026	0.209338	0.211815	0.211367	0.21085	0.211012	0.211634	0.211148	0.211854	0.212799	0.211615	0.213316	0.213458
FT_F08_LP_081721_a	FT	Anura	0.350129	0.347236	0.342891	0.342465	0.346298	0.345601	0.341897	0.341482	0.342026	0.340798	0.338431	0.339256	0.339754	0.33815	0.335377	0.338341	0.339042	0.338072	0.33884	0.339047	0.338627	0.337965	0.337662	0.336613	0.337296	0.339676	0.337195	0.338214	0.339922	0.338078	0.33953	0.339605	0.337986	0.337791	0.338779	0.339493	0.339346	0.339427	0.339579	0.340111	0.341026	0.340838	0.340995	0.341242	0.340574	0.341975	0.342417
FT_F08_LP_081721_b	FT	Anura	0.317451	0.317913	0.3114	0.308096	0.309612	0.309024	0.30596	0.303549	0.301822	0.301721	0.30244	0.301316	0.303019	0.30279	0.298479	0.29928	0.298881	0.298921	0.302433	0.301826	0.300196	0.299557	0.300052	0.29923	0.299543	0.301649	0.300836	0.301039	0.301441	0.300311	0.298747	0.29878	0.299349	0.297695	0.299696	0.301839	0.301787	0.301175	0.299915	0.299973	0.30229	0.302754	0.301014	0.298868	0.29911	0.301789	0.301678
FT_F08_LP_081721_c	FT	Anura	0.277431	0.275065	0.271222	0.270542	0.272826	0.267967	0.262064	0.266671	0.267137	0.264031	0.260063	0.25849	0.262515	0.266183	0.264882	0.262419	0.257321	0.255681	0.262524	0.261095	0.258253	0.257713	0.258576	0.258292	0.258679	0.260116	0.258358	0.257633	0.258291	0.259164	0.258767	0.257225	0.256091	0.257393	0.257062	0.256424	0.256574	0.257057	0.255971	0.255085	0.255897	0.254976	0.253828	0.252635	0.25097	0.251633	0.251534
FT_F09_LP_081721_a	FT	Anura	0.284689	0.282414	0.278165	0.279578	0.278569	0.276374	0.275482	0.277845	0.277539	0.272989	0.268291	0.272792	0.272327	0.270004	0.270202	0.27145	0.270032	0.269382	0.273185	0.268885	0.265697	0.266901	0.268828	0.269433	0.269149	0.26888	0.269503	0.268479	0.266631	0.265748	0.266596	0.266065	0.263936	0.262317	0.262519	0.26239	0.260857	0.259417	0.256602	0.25487	0.255901	0.254735	0.253531	0.252594	0.251154	0.251029	0.250108
FT_F09_LP_081721_b	FT	Anura	0.298446	0.295922	0.291433	0.290423	0.291059	0.289343	0.286958	0.287627	0.285967	0.283557	0.281842	0.281278	0.283876	0.286189	0.285497	0.283375	0.281809	0.281025	0.2805	0.280704	0.280246	0.278965	0.277961	0.278467	0.278886	0.278373	0.278666	0.27822	0.277144	0.276049	0.275038	0.274606	0.274613	0.27439	0.272809	0.272679	0.273875	0.270691	0.267736	0.266844	0.267791	0.265984	0.265773	0.266245	0.263755	0.262787	0.261265
FT_F09_LP_081721_c	FT	Anura	0.298446	0.295922	0.291433	0.290423	0.291059	0.289343	0.286958	0.287627	0.285967	0.283557	0.281842	0.281278	0.283876	0.286189	0.285497	0.283375	0.281809	0.281025	0.2805	0.280704	0.280246	0.278965	0.277961	0.278467	0.278886	0.278373	0.278666	0.27822	0.277144	0.276049	0.275038	0.274606	0.274613	0.27439	0.272809	0.272679	0.273875	0.270691	0.267736	0.266844	0.267791	0.265984	0.265773	0.266245	0.263755	0.262787	0.261265
FT_F10_LP_081721_a	FT	Anura	0.12869	0.12853	0.122776	0.116904	0.120179	0.118006	0.113751	0.11757	0.112924	0.106572	0.104446	0.108513	0.109759	0.109854	0.110362	0.105961	0.103654	0.105475	0.109607	0.106739	0.104033	0.104848	0.10757	0.106193	0.106074	0.109585	0.109205	0.107736	0.107263	0.108857	0.110065	0.109406	0.108176	0.109272	0.109699	0.110404	0.111827	0.112812	0.11177	0.111471	0.113984	0.114393	0.11403	0.114033	0.115108	0.116313	0.115474
FT_F10_LP_081721_b	FT	Anura	0.163904	0.164931	0.160997	0.152652	0.153108	0.152073	0.150025	0.151871	0.148729	0.145023	0.144057	0.146157	0.147543	0.146711	0.144008	0.142434	0.142396	0.143856	0.145741	0.143448	0.140748	0.140343	0.142995	0.144741	0.145907	0.146605	0.144471	0.146316	0.148009	0.144839	0.146871	0.147067	0.145443	0.147178	0.148868	0.148811	0.147378	0.147773	0.148084	0.149257	0.151559	0.149822	0.150546	0.152391	0.150106	0.151963	0.153546
FT_F10_LP_081721_c	FT	Anura	0.18416	0.185985	0.186341	0.181457	0.180741	0.177342	0.174706	0.179028	0.173869	0.170231	0.17213	0.172659	0.17596	0.176937	0.172876	0.170892	0.170939	0.171811	0.172085	0.173552	0.172434	0.170484	0.174023	0.173657	0.173263	0.175521	0.176285	0.175501	0.174795	0.175676	0.176073	0.175939	0.175927	0.177006	0.178333	0.179044	0.17925	0.180697	0.179553	0.178896	0.181374	0.180712	0.181572	0.183208	0.182122	0.183636	0.185143
FT_F11_LP_081721_a	FT	Anura	0.224653	0.226675	0.223076	0.216325	0.216984	0.219665	0.221181	0.220172	0.217382	0.215365	0.214527	0.212679	0.214277	0.217661	0.219863	0.217586	0.217792	0.219513	0.219086	0.217863	0.218571	0.220371	0.219389	0.218865	0.221101	0.225341	0.225165	0.225395	0.226341	0.227001	0.227371	0.227269	0.227963	0.231162	0.230963	0.231312	0.233623	0.233026	0.232075	0.232456	0.234526	0.234863	0.235444	0.235907	0.234857	0.236353	0.236487
FT_F11_LP_081721_b	FT	Anura	0.231211	0.231718	0.231164	0.231451	0.229984	0.227185	0.226106	0.22924	0.225099	0.221259	0.221669	0.223822	0.226842	0.226897	0.223413	0.225111	0.224236	0.223555	0.227598	0.225633	0.224807	0.226703	0.226929	0.227382	0.228361	0.229704	0.230875	0.231784	0.232324	0.232577	0.233324	0.233669	0.233662	0.234099	0.235439	0.236153	0.235761	0.235886	0.235285	0.235088	0.236097	0.235517	0.235558	0.235935	0.235122	0.236218	0.235988
FT_F11_LP_081721_c	FT	Anura	0.160498	0.158945	0.154451	0.149877	0.151467	0.149275	0.146563	0.15115	0.148969	0.146141	0.145947	0.146077	0.145566	0.145846	0.147228	0.14589	0.143794	0.143693	0.147122	0.14776	0.148076	0.148194	0.145909	0.145489	0.147925	0.151356	0.149404	0.148664	0.149589	0.150637	0.151573	0.150477	0.14841	0.148427	0.150181	0.150378	0.148802	0.150929	0.14947	0.147659	0.149216	0.14827	0.147732	0.147545	0.146097	0.146582	0.146427
FT_F12_LP_081721_a	FT	Anura	0.200923	0.204878	0.203309	0.194785	0.196963	0.196259	0.193207	0.19467	0.192886	0.191577	0.192407	0.19341	0.193545	0.193046	0.19261	0.193136	0.19491	0.195936	0.19428	0.193354	0.194373	0.196519	0.197378	0.197981	0.19865	0.19968	0.201766	0.201971	0.201909	0.203589	0.203586	0.202879	0.203503	0.207412	0.208375	0.209348	0.211894	0.213326	0.212173	0.211697	0.214391	0.215	0.214023	0.212823	0.213139	0.21598	0.21756
FT_F12_LP_081721_b	FT	Anura	0.17791	0.179609	0.175764	0.169833	0.171681	0.172428	0.172133	0.174514	0.17131	0.169487	0.171778	0.174367	0.17289	0.172925	0.1767	0.172371	0.169595	0.172197	0.178831	0.175501	0.172193	0.172716	0.173789	0.176466	0.178814	0.179762	0.181015	0.180731	0.181149	0.184338	0.185942	0.186079	0.186049	0.187606	0.188702	0.19037	0.192275	0.191145	0.190611	0.191444	0.193312	0.195513	0.196339	0.196234	0.196955	0.199016	0.199226
FT_F12_LP_081721_c	FT	Anura	0.191457	0.19087	0.189025	0.185096	0.181363	0.180566	0.182701	0.185681	0.184344	0.181701	0.180165	0.180354	0.184496	0.185933	0.181657	0.181892	0.18249	0.18323	0.184782	0.184177	0.184215	0.185243	0.185188	0.186155	0.188273	0.190498	0.190235	0.189335	0.189289	0.190759	0.191526	0.192006	0.192611	0.193557	0.1935	0.193548	0.194408	0.195642	0.196181	0.196976	0.198871	0.200404	0.200224	0.199362	0.200029	0.200885	0.201106
FT_F13_LP_081721_a	FT	Anura	0.235719	0.233722	0.230441	0.2264	0.231387	0.232192	0.228249	0.225828	0.225693	0.224982	0.223118	0.222527	0.225913	0.228085	0.225785	0.224014	0.226131	0.230034	0.231217	0.226622	0.225601	0.229143	0.23005	0.229721	0.231311	0.235034	0.234462	0.235165	0.238677	0.243596	0.241987	0.241479	0.243262	0.243578	0.245026	0.247771	0.250834	0.251996	0.251564	0.252333	0.25561	0.254815	0.25427	0.255703	0.258481	0.257947	0.258356
FT_F13_LP_081721_b	FT	Anura	0.269514	0.269565	0.268297	0.262918	0.265403	0.267228	0.265431	0.261178	0.259704	0.259726	0.259403	0.257196	0.259321	0.262155	0.26177	0.258053	0.257936	0.261825	0.26603	0.262166	0.260575	0.263119	0.263039	0.263558	0.26574	0.268697	0.268308	0.268334	0.269517	0.271306	0.272159	0.273803	0.275961	0.276827	0.275422	0.275813	0.279088	0.280678	0.280031	0.280599	0.284619	0.285628	0.286627	0.287662	0.287188	0.287791	0.288225
FT_F13_LP_081721_c	FT	Anura	0.288547	0.283245	0.273999	0.272692	0.27565	0.276807	0.275835	0.275468	0.275499	0.273663	0.271588	0.275197	0.274219	0.27195	0.271941	0.270832	0.271254	0.273083	0.274678	0.273223	0.271512	0.27112	0.272004	0.273427	0.27407	0.274054	0.27669	0.277541	0.277579	0.279044	0.281438	0.281202	0.280185	0.283444	0.284131	0.284574	0.286	0.285763	0.285477	0.286156	0.287847	0.287972	0.28748	0.287711	0.289731	0.290828	0.290378
FT_F14_LP_081721_a	FT	Anura	0.308811	0.309434	0.306355	0.306695	0.303211	0.302542	0.304045	0.303541	0.302314	0.300033	0.298805	0.303242	0.304919	0.303565	0.301164	0.300339	0.300557	0.301556	0.302533	0.299175	0.299562	0.30332	0.302159	0.301432	0.302576	0.304677	0.303679	0.299784	0.297873	0.301279	0.299787	0.297746	0.296925	0.296701	0.296881	0.297366	0.297737	0.297065	0.295476	0.294439	0.294829	0.294146	0.293721	0.293078	0.290988	0.290595	0.29001
FT_F14_LP_081721_b	FT	Anura	0.295746	0.294931	0.290615	0.285844	0.290255	0.293038	0.292602	0.292067	0.287702	0.285804	0.288223	0.290714	0.288996	0.287122	0.288105	0.288019	0.285793	0.28507	0.288907	0.285464	0.283455	0.284602	0.283409	0.285432	0.286953	0.285884	0.286522	0.286085	0.285814	0.286871	0.284255	0.28199	0.281438	0.281665	0.282695	0.282726	0.281288	0.280307	0.279387	0.278872	0.278865	0.278156	0.277626	0.276704	0.274331	0.274069	0.273001
FT_F14_LP_081721_c	FT	Anura	0.268055	0.266209	0.261432	0.261576	0.258339	0.259243	0.26238	0.26141	0.257484	0.253956	0.25298	0.254792	0.255568	0.254943	0.253405	0.251046	0.25036	0.252492	0.256499	0.254309	0.253534	0.25498	0.25276	0.252704	0.253353	0.253218	0.253199	0.253726	0.254549	0.254865	0.252565	0.251146	0.250536	0.248299	0.248593	0.248945	0.248107	0.248404	0.246077	0.244644	0.246812	0.244919	0.243096	0.242328	0.241475	0.240893	0.239801
FT_F15_LP_081721_a	FT	Anura	0.229511	0.232996	0.230009	0.222862	0.227667	0.2288	0.225875	0.226062	0.224911	0.224135	0.22428	0.223992	0.228311	0.229821	0.22496	0.225535	0.226349	0.227084	0.228745	0.229011	0.228858	0.229466	0.231853	0.23535	0.237578	0.237751	0.238842	0.238707	0.239573	0.243358	0.244728	0.24468	0.244701	0.246261	0.248724	0.250599	0.251279	0.251672	0.252599	0.254284	0.256279	0.256766	0.256892	0.257423	0.258653	0.259487	0.260178
FT_F15_LP_081721_b	FT	Anura	0.172351	0.167879	0.16201	0.164399	0.163757	0.163306	0.16184	0.156967	0.155557	0.15448	0.152995	0.154031	0.1556	0.155739	0.153853	0.152047	0.152501	0.155083	0.157826	0.155522	0.154254	0.155611	0.156372	0.156532	0.158344	0.161932	0.1625	0.162365	0.162728	0.163935	0.16405	0.164328	0.16497	0.165405	0.166708	0.16779	0.168165	0.168766	0.169656	0.17069	0.171382	0.17009	0.171202	0.173446	0.172655	0.173394	0.17365
FT_F15_LP_081721_c	FT	Anura	0.124241	0.128003	0.125804	0.119308	0.120051	0.118621	0.11573	0.116727	0.117459	0.116044	0.113826	0.115268	0.115451	0.11464	0.113859	0.113024	0.11316	0.114782	0.117229	0.115217	0.114149	0.115464	0.116386	0.118443	0.120704	0.12168	0.119225	0.119403	0.120659	0.120043	0.120772	0.122254	0.123374	0.123064	0.123982	0.125405	0.126607	0.127715	0.128593	0.128753	0.128012	0.127256	0.128572	0.130305	0.129148	0.129386	0.129827
FT_F16_LP_081721_a	FT	Anura	0.226444	0.226331	0.222568	0.219552	0.221533	0.222042	0.220606	0.219912	0.219577	0.218817	0.218081	0.219163	0.21877	0.219267	0.221414	0.218632	0.218047	0.220288	0.222695	0.220893	0.220254	0.221754	0.221858	0.221763	0.223459	0.226786	0.227193	0.225923	0.225272	0.227021	0.229131	0.229689	0.229278	0.230116	0.23045	0.231041	0.232391	0.234186	0.233743	0.233289	0.234898	0.2347	0.234912	0.23566	0.235893	0.23757	0.2376
FT_F16_LP_081721_b	FT	Anura	0.159721	0.154424	0.146603	0.151577	0.150397	0.148405	0.148182	0.149775	0.1472	0.143893	0.143425	0.148045	0.147931	0.147317	0.149428	0.147012	0.145702	0.147004	0.149661	0.147702	0.146478	0.147686	0.148871	0.148251	0.150095	0.15463	0.151684	0.150512	0.152152	0.154542	0.155419	0.154132	0.152795	0.154868	0.156143	0.156888	0.1571	0.155237	0.153679	0.153918	0.156008	0.156292	0.155941	0.155938	0.156871	0.157895	0.157475
FT_F16_LP_081721_c	FT	Anura	0.209759	0.208163	0.205016	0.206366	0.205015	0.202384	0.202399	0.207762	0.202564	0.198744	0.200628	0.200727	0.199512	0.19855	0.199326	0.202934	0.202222	0.199814	0.201056	0.201866	0.201393	0.200885	0.202987	0.203309	0.205071	0.208782	0.206826	0.205653	0.206007	0.206754	0.207376	0.208544	0.209245	0.207816	0.20991	0.212074	0.212045	0.211552	0.211072	0.211871	0.214172	0.214227	0.213026	0.212187	0.213281	0.215162	0.214543
FT_F17_LP_070121_a	FT	Anura	0.237283	0.241391	0.240465	0.2343	0.24053	0.247291	0.248742	0.244258	0.241493	0.244497	0.249077	0.243319	0.243037	0.244601	0.243914	0.245873	0.24631	0.24571	0.245881	0.245035	0.242813	0.241534	0.245127	0.24558	0.244694	0.24535	0.249386	0.251687	0.252361	0.253449	0.257392	0.255747	0.252927	0.26109	0.263868	0.264054	0.264742	0.265025	0.267037	0.26934	0.270071	0.269806	0.26949	0.270015	0.271819	0.272477	0.272252
FT_F17_LP_070121_b	FT	Anura	0.258558	0.265428	0.27244	0.266806	0.259157	0.256446	0.261805	0.273218	0.269432	0.265642	0.266689	0.262221	0.2664	0.269502	0.26466	0.263197	0.262164	0.263509	0.268987	0.269778	0.269859	0.271651	0.274843	0.271149	0.267812	0.269517	0.270018	0.275125	0.279991	0.278982	0.278567	0.278436	0.280092	0.285587	0.287068	0.288116	0.29088	0.292678	0.293282	0.294583	0.297636	0.298403	0.298592	0.299244	0.300671	0.301858	0.30085
FT_F17_LP_070121_c	FT	Anura	0.216298	0.211625	0.203907	0.204186	0.208831	0.204875	0.200653	0.209986	0.204167	0.205543	0.214925	0.205375	0.20716	0.208285	0.200859	0.20956	0.205694	0.199061	0.208408	0.211633	0.209915	0.208153	0.212391	0.212251	0.212962	0.216447	0.211904	0.214772	0.220151	0.219633	0.221406	0.221315	0.221635	0.228141	0.226898	0.225221	0.227719	0.229814	0.23389	0.236267	0.234733	0.238338	0.240154	0.239512	0.239787	0.240394	0.241601
FT_F18_LP_081721_a	FT	Anura	0.185559	0.183574	0.181702	0.183227	0.185897	0.181764	0.175909	0.177871	0.174959	0.173821	0.176355	0.177095	0.175336	0.175478	0.179024	0.17749	0.176806	0.17923	0.18361	0.179815	0.17622	0.176626	0.179223	0.181602	0.183149	0.183766	0.183591	0.181204	0.180155	0.183479	0.185011	0.185058	0.184168	0.183186	0.186335	0.188704	0.18757	0.185554	0.185725	0.187084	0.187969	0.189607	0.190205	0.189914	0.190162	0.191879	0.192232
FT_F18_LP_081721_b	FT	Anura	0.219654	0.21921	0.213918	0.208208	0.211072	0.209723	0.206443	0.209559	0.207284	0.204479	0.205063	0.209836	0.209604	0.206407	0.204334	0.206324	0.2078	0.20823	0.208677	0.208878	0.206441	0.203547	0.206098	0.209427	0.211176	0.210665	0.209377	0.209075	0.210596	0.213351	0.212811	0.212488	0.213277	0.213994	0.216332	0.217607	0.217442	0.220198	0.22058	0.220059	0.220859	0.22047	0.220626	0.221384	0.221845	0.223406	0.223566
FT_F18_LP_081721_c	FT	Anura	0.193104	0.195044	0.191318	0.187716	0.18576	0.186428	0.187977	0.187545	0.185195	0.182222	0.180896	0.184205	0.184571	0.183268	0.18299	0.185357	0.185196	0.185653	0.19047	0.186498	0.182827	0.183425	0.185876	0.185574	0.186361	0.189849	0.19027	0.189077	0.188327	0.189679	0.192038	0.191927	0.190416	0.191669	0.194315	0.195686	0.195214	0.195955	0.19565	0.196156	0.198803	0.199011	0.19938	0.200088	0.199941	0.200655	0.201818
FT_F19_LP_081721_a	FT	Anura	0.286173	0.286296	0.282325	0.278579	0.280197	0.276605	0.272653	0.278165	0.275457	0.270394	0.26869	0.272767	0.274472	0.274441	0.274614	0.275185	0.274135	0.274949	0.280508	0.277794	0.274489	0.275203	0.279801	0.278789	0.27909	0.283871	0.282733	0.284074	0.286284	0.285968	0.286947	0.287768	0.288407	0.289916	0.291726	0.292782	0.293194	0.29513	0.295147	0.295313	0.297588	0.297589	0.298783	0.300678	0.300663	0.301872	0.301634
FT_F19_LP_081721_b	FT	Anura	0.249371	0.249792	0.24792	0.247024	0.24415	0.242325	0.242749	0.24462	0.24075	0.237725	0.238503	0.240221	0.238706	0.236275	0.235763	0.237763	0.239551	0.241199	0.243115	0.240265	0.237902	0.238944	0.243075	0.24376	0.243941	0.245829	0.246604	0.248464	0.249102	0.246668	0.247547	0.249978	0.252054	0.252396	0.254119	0.255141	0.255003	0.257139	0.256943	0.256001	0.256727	0.257936	0.258337	0.258318	0.259153	0.259877	0.259547
FT_F19_LP_081721_c	FT	Anura	0.270564	0.274911	0.276936	0.271545	0.266616	0.265763	0.268297	0.270794	0.268546	0.264765	0.262365	0.262718	0.266875	0.268918	0.26573	0.264111	0.262901	0.263892	0.268302	0.269018	0.268314	0.267792	0.267866	0.270115	0.272653	0.273675	0.272613	0.271808	0.27229	0.274187	0.276455	0.277418	0.27678	0.275649	0.278389	0.28082	0.28065	0.28054	0.280914	0.281508	0.281957	0.282638	0.283129	0.283213	0.283048	0.285127	0.284732
FT_F20_LP_081721_a	FT	Anura	0.220115	0.218723	0.213659	0.21144	0.212493	0.211604	0.209674	0.209944	0.206396	0.20413	0.205753	0.209717	0.20864	0.206608	0.207112	0.20547	0.204547	0.205849	0.208962	0.206751	0.205683	0.207006	0.206667	0.209246	0.211881	0.21263	0.213832	0.213885	0.214877	0.218294	0.217886	0.218254	0.219654	0.219176	0.219759	0.222017	0.224965	0.225663	0.225218	0.225816	0.22839	0.22831	0.228552	0.228582	0.226393	0.228686	0.230013
FT_F20_LP_081721_b	FT	Anura	0.245275	0.244673	0.244634	0.243197	0.242074	0.239812	0.238507	0.240776	0.238274	0.235523	0.235548	0.238057	0.239393	0.238492	0.23615	0.235844	0.235372	0.236237	0.239809	0.238637	0.237494	0.239201	0.243532	0.242762	0.241509	0.243081	0.243758	0.245359	0.246778	0.246931	0.249285	0.249808	0.248711	0.249407	0.251339	0.253738	0.255241	0.253453	0.253488	0.255925	0.259016	0.258185	0.256831	0.256492	0.25721	0.258609	0.257537
FT_F20_LP_081721_c	FT	Anura	0.27778	0.278222	0.275052	0.272158	0.274177	0.272068	0.267744	0.267875	0.267829	0.266472	0.264996	0.266634	0.265392	0.265478	0.268978	0.267626	0.263748	0.262884	0.268768	0.268246	0.266015	0.265133	0.265967	0.268446	0.270708	0.271236	0.269192	0.271221	0.273991	0.27252	0.270644	0.269483	0.27029	0.273838	0.275109	0.27578	0.276955	0.277196	0.277017	0.277301	0.278374	0.277972	0.279677	0.281289	0.278174	0.278181	0.279959
FT_F21_LP_070121_a	FT	Anura	0.389941	0.392186	0.393394	0.390314	0.390217	0.388697	0.389287	0.396821	0.395221	0.39255	0.391959	0.388736	0.396431	0.399984	0.390977	0.390428	0.394444	0.395616	0.388516	0.387863	0.388272	0.388976	0.393946	0.394768	0.393186	0.391557	0.389155	0.392205	0.395539	0.393494	0.396298	0.39851	0.396859	0.391438	0.394206	0.397044	0.395344	0.394882	0.391826	0.38961	0.391445	0.392972	0.391673	0.390405	0.394141	0.395119	0.394487
FT_F21_LP_070121_b	FT	Anura	0.354447	0.359426	0.366777	0.362876	0.357367	0.35558	0.357521	0.359776	0.357759	0.357974	0.360501	0.35752	0.353005	0.350822	0.352743	0.356344	0.357181	0.356151	0.356276	0.358558	0.35778	0.355518	0.358967	0.35479	0.353498	0.359124	0.353836	0.356482	0.360312	0.355588	0.358656	0.357979	0.355097	0.360252	0.357605	0.358772	0.366036	0.360516	0.361486	0.363188	0.358577	0.363009	0.363243	0.360743	0.364974	0.36624	0.364586
FT_F21_LP_070121_c	FT	Anura	0.324244	0.328238	0.326349	0.322618	0.319256	0.321024	0.324534	0.323819	0.327405	0.3277	0.324305	0.325926	0.323253	0.320846	0.322336	0.322397	0.322397	0.32336	0.325551	0.326034	0.323774	0.321658	0.325326	0.32755	0.327891	0.326849	0.323744	0.326459	0.329739	0.327442	0.33079	0.331277	0.328385	0.327719	0.326015	0.325642	0.327082	0.326666	0.326262	0.325869	0.325263	0.325153	0.325157	0.32518	0.325425	0.327391	0.326942
FT_F22_LP_070121_a	FT	Anura	0.24834	0.247419	0.245778	0.247417	0.25205	0.249686	0.247688	0.257357	0.25068	0.247746	0.254572	0.257031	0.258391	0.257211	0.253504	0.251994	0.254513	0.257218	0.25562	0.255988	0.255723	0.255835	0.260286	0.257107	0.255485	0.260505	0.261434	0.265745	0.269133	0.266329	0.263983	0.262614	0.26429	0.271265	0.274492	0.275695	0.276605	0.276432	0.274555	0.274451	0.278368	0.280611	0.280327	0.279286	0.280566	0.284095	0.285684
FT_F22_LP_070121_b	FT	Anura	0.217781	0.218817	0.214228	0.215148	0.21378	0.214546	0.215722	0.213674	0.214627	0.217845	0.220614	0.219048	0.223034	0.221997	0.21211	0.216045	0.220295	0.222828	0.225472	0.225132	0.22436	0.226197	0.232745	0.228934	0.224625	0.227148	0.230007	0.233767	0.23574	0.234098	0.233734	0.234431	0.237139	0.24291	0.243473	0.24322	0.245098	0.246979	0.245635	0.245736	0.250596	0.250249	0.249635	0.251026	0.254216	0.255179	0.254787
FT_F22_LP_070121_c	FT	Anura	0.239887	0.239306	0.238843	0.238078	0.238766	0.238276	0.238274	0.241861	0.246427	0.248119	0.247519	0.249875	0.248813	0.246381	0.246227	0.252552	0.253919	0.252809	0.254968	0.249311	0.246701	0.250816	0.256851	0.25362	0.251687	0.256258	0.253352	0.256045	0.260703	0.261104	0.265227	0.263979	0.260482	0.265865	0.270136	0.270822	0.269079	0.27011	0.269538	0.270219	0.274166	0.27289	0.274214	0.276745	0.274428	0.276893	0.277292
FT_F23_LP_070121_a	FT	Anura	0.26531	0.273733	0.276629	0.272251	0.262994	0.264973	0.27404	0.276419	0.269427	0.269273	0.276481	0.273124	0.275484	0.276713	0.272402	0.275592	0.276788	0.276508	0.278733	0.283246	0.281465	0.276913	0.283137	0.28394	0.281214	0.279503	0.282123	0.287657	0.292176	0.29275	0.293634	0.295003	0.296286	0.296686	0.298479	0.302264	0.306531	0.306911	0.309391	0.312708	0.313897	0.311664	0.311331	0.314479	0.31939	0.319661	0.31834
FT_F23_LP_070121_b	FT	Anura	0.239571	0.24411	0.24359	0.237632	0.235112	0.23104	0.229139	0.234675	0.230436	0.228243	0.23172	0.232766	0.236813	0.236028	0.228683	0.234466	0.23329	0.231089	0.23916	0.236591	0.233767	0.235737	0.240346	0.242076	0.24263	0.243376	0.241854	0.245761	0.250026	0.248487	0.249671	0.249994	0.250314	0.254518	0.259327	0.26021	0.257972	0.262415	0.261424	0.259664	0.262952	0.26344	0.262996	0.263955	0.267863	0.268125	0.265812
FT_F23_LP_070121_c	FT	Anura	0.318222	0.309493	0.298718	0.305396	0.305682	0.303351	0.30476	0.313258	0.30196	0.297338	0.305232	0.304176	0.307282	0.308159	0.303151	0.304046	0.306017	0.305986	0.303396	0.30752	0.309897	0.309433	0.312275	0.312421	0.309129	0.304923	0.306609	0.311734	0.31638	0.317167	0.314673	0.313477	0.315846	0.321338	0.32339	0.323586	0.322943	0.319224	0.320824	0.324218	0.324744	0.327823	0.32678	0.324301	0.327703	0.328771	0.329713
FT_F24_LP_070121_a	FT	Anura	0.243688	0.236609	0.230448	0.229306	0.235241	0.238177	0.23716	0.236042	0.231154	0.235838	0.246414	0.239749	0.241049	0.246077	0.247672	0.246522	0.243524	0.243203	0.248985	0.251152	0.249483	0.247747	0.251917	0.251983	0.253272	0.257499	0.253301	0.253334	0.256447	0.258608	0.265325	0.267091	0.266276	0.272765	0.270826	0.269735	0.275089	0.281671	0.280633	0.278903	0.28325	0.281711	0.282528	0.285357	0.285013	0.286047	0.286548
FT_F24_LP_070121_b	FT	Anura	0.267658	0.269292	0.264683	0.261152	0.264925	0.265125	0.262993	0.264902	0.263816	0.264522	0.26651	0.26258	0.26265	0.263595	0.263383	0.270257	0.27039	0.268554	0.273962	0.275505	0.271741	0.268786	0.277334	0.276104	0.274746	0.279619	0.279825	0.279947	0.28072	0.281872	0.283615	0.286963	0.291332	0.294635	0.293887	0.294227	0.297998	0.301637	0.301125	0.300138	0.302528	0.304215	0.304414	0.304524	0.306824	0.309346	0.309876
FT_F24_LP_070121_c	FT	Anura	0.279173	0.292926	0.297337	0.280446	0.283655	0.280293	0.276239	0.288313	0.282459	0.278957	0.283997	0.282886	0.283213	0.283949	0.283521	0.282598	0.284773	0.289171	0.292574	0.290962	0.289319	0.290529	0.294356	0.292614	0.292624	0.29794	0.299293	0.299412	0.299288	0.299844	0.303367	0.307067	0.309376	0.309905	0.309129	0.30788	0.308244	0.314699	0.314316	0.312194	0.315262	0.317606	0.316353	0.314702	0.31815	0.317447	0.316088
FT_M01_LP_081821_a	FT	Anura	0.15241	0.155149	0.154313	0.149078	0.145696	0.143229	0.143113	0.146533	0.143994	0.140565	0.139563	0.140618	0.142474	0.144038	0.144351	0.142352	0.140197	0.140739	0.14496	0.143318	0.140936	0.141108	0.144175	0.147023	0.149136	0.15018	0.148824	0.14894	0.148855	0.146648	0.148121	0.14808	0.146828	0.148512	0.148704	0.149472	0.150973	0.148723	0.148662	0.149945	0.150258	0.149485	0.148588	0.148311	0.149036	0.150056	0.149566
FT_M01_LP_081821_b	FT	Anura	0.141919	0.141597	0.139245	0.136172	0.134009	0.133905	0.134139	0.132135	0.131205	0.129409	0.127891	0.131605	0.132038	0.129559	0.127113	0.129427	0.129235	0.128745	0.132018	0.13008	0.129486	0.131174	0.130334	0.131224	0.131856	0.130862	0.129975	0.130544	0.131602	0.131785	0.132253	0.130007	0.127992	0.132351	0.132379	0.132117	0.133513	0.131731	0.130007	0.130479	0.133125	0.131529	0.130994	0.131454	0.129848	0.129988	0.130195
FT_M01_LP_081821_c	FT	Anura	0.148734	0.14804	0.142808	0.140938	0.138598	0.135633	0.13494	0.138773	0.132388	0.129113	0.13193	0.129356	0.128162	0.128396	0.128924	0.129111	0.128174	0.128388	0.131451	0.128846	0.12621	0.126482	0.12888	0.128675	0.130056	0.133883	0.131021	0.129343	0.130421	0.132733	0.131334	0.130505	0.130626	0.129256	0.129579	0.130017	0.129686	0.129949	0.12875	0.127654	0.12817	0.127884	0.127509	0.126947	0.12581	0.126458	0.125465
FT_M02_LP_081821_a	FT	Anura	0.236615	0.236414	0.234525	0.232019	0.229389	0.229278	0.229333	0.225969	0.22718	0.22783	0.2263	0.226311	0.225172	0.224943	0.22668	0.226686	0.225965	0.226105	0.228168	0.228826	0.230181	0.232247	0.233008	0.233812	0.236349	0.240521	0.242793	0.243338	0.244314	0.247273	0.247741	0.249642	0.25236	0.252391	0.256117	0.259566	0.260765	0.263294	0.264553	0.26593	0.268873	0.271401	0.271804	0.271336	0.272807	0.275494	0.276256
FT_M02_LP_081821_b	FT	Anura	0.213412	0.215021	0.213057	0.20568	0.21294	0.214497	0.21022	0.209747	0.205989	0.204022	0.205842	0.208658	0.20842	0.207798	0.208793	0.20787	0.205847	0.206147	0.210942	0.209815	0.209702	0.212013	0.212331	0.214204	0.21767	0.221354	0.222233	0.222968	0.223867	0.224773	0.227354	0.227481	0.226854	0.230811	0.232697	0.234515	0.236986	0.236709	0.237333	0.238994	0.240816	0.242332	0.243431	0.243932	0.243834	0.245362	0.24539
FT_M02_LP_081821_c	FT	Anura	0.219804	0.221044	0.216229	0.209626	0.214487	0.211916	0.205825	0.209616	0.208956	0.206472	0.204863	0.204927	0.207416	0.210009	0.210185	0.20591	0.204307	0.206912	0.211648	0.212467	0.21063	0.209964	0.215259	0.215889	0.217109	0.221594	0.221034	0.223149	0.225418	0.224414	0.228308	0.230241	0.229655	0.23101	0.234532	0.237677	0.238844	0.238448	0.239487	0.242479	0.245946	0.244402	0.24456	0.246139	0.245046	0.246941	0.247362
FT_M03_LP_081821_a	FT	Anura	0.198523	0.199397	0.196796	0.192574	0.191185	0.190956	0.190691	0.189517	0.185948	0.184775	0.18634	0.185416	0.18575	0.186252	0.185535	0.18357	0.183759	0.185964	0.188022	0.186248	0.184278	0.183366	0.182155	0.182142	0.184307	0.187208	0.184426	0.183681	0.184717	0.184723	0.18204	0.180972	0.181945	0.182293	0.18111	0.18	0.179579	0.178265	0.177006	0.17641	0.176469	0.175374	0.173871	0.172159	0.170337	0.17146	0.170887
FT_M03_LP_081821_b	FT	Anura	0.209105	0.209549	0.201413	0.194938	0.196267	0.198026	0.197468	0.194952	0.191205	0.192482	0.196454	0.191161	0.191968	0.194208	0.192465	0.190099	0.186961	0.186598	0.19143	0.19076	0.187021	0.185098	0.190202	0.189538	0.189199	0.192465	0.190048	0.189719	0.19088	0.190351	0.185915	0.185071	0.187166	0.185749	0.184234	0.18385	0.184313	0.183505	0.180656	0.178376	0.178785	0.178558	0.177857	0.176276	0.173569	0.174527	0.174633
FT_M03_LP_081821_c	FT	Anura	0.230608	0.229409	0.224016	0.22115	0.222476	0.222451	0.220396	0.218517	0.218533	0.21842	0.216781	0.213487	0.215255	0.217891	0.217147	0.214285	0.212869	0.21455	0.21843	0.215786	0.214481	0.215739	0.214069	0.215034	0.216433	0.216362	0.216039	0.216067	0.216647	0.217174	0.214289	0.21334	0.214123	0.212487	0.211451	0.211978	0.213112	0.211324	0.208884	0.208229	0.209888	0.207268	0.20656	0.207322	0.205445	0.205552	0.204804
FT_M04_LP_081821_a	FT	Anura	0.163126	0.166504	0.163389	0.155684	0.158712	0.153614	0.146819	0.153821	0.149154	0.144563	0.14502	0.143719	0.145576	0.14809	0.148465	0.146617	0.145133	0.14653	0.151037	0.147885	0.145148	0.14652	0.150149	0.150239	0.150899	0.154356	0.155718	0.154817	0.15482	0.158163	0.158881	0.158689	0.158672	0.159242	0.161419	0.163254	0.163643	0.163432	0.163964	0.165007	0.165898	0.166301	0.167067	0.167648	0.167032	0.16863	0.169559
FT_M04_LP_081821_b	FT	Anura	0.161852	0.166764	0.162373	0.15138	0.156548	0.155959	0.15138	0.154819	0.150252	0.1479	0.150694	0.150551	0.149977	0.148781	0.147364	0.148948	0.149037	0.148767	0.150599	0.150633	0.149907	0.149703	0.151048	0.15164	0.153054	0.155555	0.155425	0.155051	0.156863	0.161062	0.158257	0.156999	0.159402	0.16212	0.163985	0.164513	0.164406	0.16606	0.165169	0.164754	0.167487	0.167049	0.167439	0.168413	0.167485	0.16868	0.169904
FT_M04_LP_081821_c	FT	Anura	0.175396	0.17751	0.172967	0.164601	0.166985	0.167514	0.165198	0.165013	0.164521	0.162646	0.160276	0.160267	0.162646	0.164288	0.163212	0.161741	0.159817	0.159857	0.163291	0.161207	0.159809	0.161691	0.164987	0.166162	0.167265	0.169109	0.167807	0.166984	0.167603	0.169185	0.169363	0.169646	0.169913	0.169141	0.172023	0.174243	0.173662	0.173705	0.171889	0.171174	0.173821	0.174462	0.174759	0.174653	0.173353	0.174362	0.175346
FT_M05_LP_081821_a	FT	Anura	0.246954	0.246165	0.24414	0.24286	0.242294	0.24278	0.243203	0.241918	0.23867	0.238053	0.239584	0.23681	0.238319	0.239757	0.237798	0.238521	0.238743	0.238745	0.239703	0.239797	0.239715	0.24036	0.242455	0.243172	0.243678	0.244738	0.24491	0.244653	0.246079	0.250058	0.249894	0.24918	0.250148	0.253187	0.254143	0.254638	0.255642	0.255638	0.256241	0.257112	0.257826	0.260024	0.260632	0.260399	0.262085	0.262984	0.263546
FT_M05_LP_081821_b	FT	Anura	0.232972	0.233532	0.234843	0.235094	0.232367	0.232672	0.23378	0.230452	0.229874	0.231305	0.232517	0.230662	0.229056	0.229025	0.230419	0.230841	0.229635	0.229125	0.231655	0.23241	0.233235	0.234499	0.234867	0.234217	0.234897	0.237167	0.236097	0.237581	0.239541	0.238887	0.240332	0.240433	0.240496	0.244628	0.245066	0.244036	0.244158	0.24642	0.247327	0.247476	0.248144	0.248379	0.248538	0.248874	0.249539	0.25083	0.250696
FT_M05_LP_081821_c	FT	Anura	0.224994	0.222424	0.220298	0.219743	0.218087	0.217381	0.217035	0.215413	0.214308	0.21388	0.214444	0.216597	0.214406	0.212052	0.213119	0.214314	0.215678	0.216418	0.215878	0.215349	0.216132	0.217366	0.216505	0.216674	0.217397	0.218009	0.21884	0.218891	0.219102	0.220504	0.221754	0.221076	0.220388	0.223611	0.22545	0.22592	0.225987	0.226891	0.226733	0.226995	0.228755	0.22801	0.228527	0.229961	0.229679	0.230347	0.230301
FT_M07_LP_070121_a	FT	Anura	0.27244	0.277234	0.27037	0.259082	0.261303	0.266541	0.268506	0.265065	0.260469	0.266656	0.277479	0.268136	0.268969	0.275039	0.277105	0.272895	0.272321	0.274468	0.274629	0.273857	0.278811	0.286153	0.284028	0.281152	0.284328	0.291438	0.281936	0.284358	0.291539	0.289546	0.29017	0.290083	0.291568	0.299551	0.295973	0.295151	0.301982	0.298986	0.298167	0.300652	0.303575	0.300955	0.300961	0.304712	0.30817	0.305878	0.304204
FT_M07_LP_070121_b	FT	Anura	0.261437	0.257345	0.246	0.250302	0.249346	0.246904	0.24812	0.255421	0.248225	0.245798	0.253258	0.256239	0.257647	0.259198	0.261007	0.259027	0.257457	0.256814	0.256746	0.261888	0.259355	0.254143	0.266324	0.270777	0.266412	0.260051	0.266302	0.270337	0.269633	0.267189	0.271339	0.271062	0.267085	0.268661	0.272042	0.271409	0.267193	0.27025	0.27143	0.270134	0.268908	0.272621	0.273736	0.272018	0.271906	0.274112	0.273902
FT_M07_LP_070121_c	FT	Anura	0.230313	0.234557	0.231396	0.228429	0.235996	0.240176	0.236492	0.228072	0.228527	0.235344	0.241463	0.237293	0.238207	0.240925	0.241411	0.243797	0.242966	0.240909	0.242121	0.248049	0.250425	0.248797	0.250071	0.250233	0.251204	0.252838	0.248232	0.249275	0.255284	0.260611	0.258026	0.254342	0.254741	0.261464	0.262899	0.262249	0.262817	0.264577	0.265921	0.266268	0.265703	0.264993	0.265575	0.266867	0.267188	0.267619	0.266516
FT_M08_LP_081821_a	FT	Anura	0.133557	0.131682	0.125269	0.119765	0.119952	0.120233	0.119671	0.119525	0.116492	0.113858	0.112962	0.112235	0.116059	0.11605	0.109257	0.112733	0.113466	0.112327	0.114292	0.113485	0.113305	0.114376	0.114454	0.116396	0.117282	0.116054	0.1173	0.117181	0.116701	0.117489	0.116517	0.116487	0.117031	0.115857	0.117829	0.119577	0.119259	0.119419	0.117214	0.115712	0.117251	0.11534	0.11495	0.115693	0.114309	0.11548	0.11544
FT_M08_LP_081821_b	FT	Anura	0.146424	0.14688	0.145047	0.138051	0.141027	0.139812	0.136633	0.140092	0.135549	0.131376	0.131935	0.134383	0.134528	0.132707	0.130923	0.132729	0.132892	0.132677	0.13491	0.135233	0.134801	0.134477	0.134513	0.135423	0.136842	0.138061	0.137657	0.140388	0.143135	0.141677	0.139043	0.138708	0.140386	0.14117	0.14259	0.143866	0.144357	0.144103	0.143625	0.143556	0.14411	0.143895	0.144948	0.145949	0.144146	0.144305	0.144081
FT_M08_LP_081821_c	FT	Anura	0.134187	0.13119	0.125071	0.125095	0.125067	0.121445	0.118	0.120154	0.114441	0.110728	0.112381	0.112901	0.112658	0.113495	0.115248	0.111276	0.109898	0.11167	0.113465	0.111918	0.110859	0.111085	0.110366	0.112592	0.115065	0.115471	0.11412	0.114332	0.115277	0.1153	0.116273	0.116	0.114953	0.115454	0.116073	0.116002	0.115467	0.116266	0.115607	0.115689	0.118051	0.116622	0.115598	0.115649	0.115228	0.115734	0.114974
FT_M09_LP_081821_a	FT	Anura	0.252521	0.256371	0.25216	0.246198	0.248609	0.246955	0.242832	0.243938	0.242054	0.24116	0.242252	0.241745	0.241144	0.24273	0.245932	0.242281	0.240078	0.240804	0.242542	0.242023	0.240264	0.239151	0.240691	0.241098	0.242139	0.244315	0.24362	0.243145	0.243209	0.243377	0.244242	0.244235	0.244029	0.245654	0.246168	0.246945	0.248582	0.249577	0.248169	0.246864	0.247807	0.2472	0.24643	0.246037	0.245989	0.24725	0.246488
FT_M09_LP_081821_b	FT	Anura	0.243608	0.241436	0.23822	0.23876	0.240129	0.238495	0.236584	0.238814	0.233682	0.232158	0.235913	0.234023	0.235745	0.236548	0.233363	0.234115	0.230846	0.228183	0.2327	0.232211	0.231057	0.23185	0.234323	0.234698	0.234365	0.234799	0.235839	0.235694	0.235519	0.236679	0.236998	0.235602	0.234091	0.235376	0.236341	0.237852	0.239531	0.238032	0.237117	0.237021	0.237059	0.237166	0.237724	0.237513	0.235025	0.235626	0.235571
FT_M09_LP_081821_c	FT	Anura	0.236571	0.241334	0.237544	0.229378	0.225996	0.228489	0.232343	0.231173	0.227616	0.225637	0.227001	0.230705	0.226146	0.223021	0.227602	0.227108	0.224303	0.223619	0.227837	0.226224	0.224478	0.223987	0.221588	0.224156	0.228026	0.229281	0.226891	0.22549	0.226877	0.230194	0.228815	0.225826	0.224403	0.226761	0.228559	0.228518	0.227549	0.229357	0.228454	0.226935	0.227548	0.227109	0.228201	0.228528	0.224089	0.224746	0.225661
FT_M10_LP_081821_a	FT	Anura	0.225024	0.228465	0.227173	0.224628	0.222441	0.220762	0.220311	0.221584	0.221143	0.219744	0.219273	0.22215	0.222838	0.223162	0.224501	0.222985	0.22102	0.221092	0.224345	0.224975	0.225398	0.225804	0.224258	0.226807	0.230571	0.232669	0.233436	0.234798	0.236614	0.237975	0.238231	0.237304	0.236884	0.23945	0.241766	0.244199	0.246458	0.246294	0.245662	0.246314	0.248527	0.247658	0.247661	0.248619	0.2484	0.249515	0.249393
FT_M10_LP_081821_b	FT	Anura	0.215935	0.220231	0.218056	0.209665	0.21137	0.212591	0.212115	0.212929	0.207167	0.207274	0.213516	0.210783	0.211224	0.213294	0.21375	0.211949	0.212408	0.214485	0.215527	0.215542	0.214279	0.213168	0.214881	0.217103	0.219726	0.222364	0.223412	0.224126	0.225026	0.226348	0.228421	0.228341	0.228047	0.232296	0.234583	0.235602	0.236363	0.236603	0.236753	0.237038	0.237564	0.23826	0.239452	0.240477	0.240392	0.241624	0.241339
FT_M10_LP_081821_c	FT	Anura	0.198531	0.199856	0.19699	0.194899	0.195186	0.191699	0.188372	0.192312	0.190709	0.18897	0.189274	0.188165	0.191679	0.19271	0.187813	0.189197	0.192052	0.193398	0.19189	0.191043	0.1933	0.196838	0.196532	0.198051	0.201065	0.20356	0.202029	0.203429	0.206304	0.207369	0.208827	0.209868	0.210833	0.212851	0.215065	0.217667	0.220001	0.219695	0.220937	0.222939	0.223993	0.224691	0.224371	0.223714	0.224216	0.227238	0.227622
FT_M11_LP_081821_a	FT	Anura	0.25984	0.257838	0.251909	0.246998	0.247743	0.248233	0.248366	0.250186	0.245869	0.243325	0.244272	0.24191	0.242919	0.244886	0.244773	0.24233	0.241133	0.24186	0.243107	0.239701	0.239698	0.242975	0.241599	0.240816	0.241768	0.243906	0.244968	0.24325	0.243416	0.248702	0.246423	0.245398	0.246402	0.244363	0.245955	0.249254	0.251173	0.248548	0.248643	0.250355	0.251111	0.252614	0.25359	0.253686	0.253401	0.255172	0.255342
FT_M11_LP_081821_b	FT	Anura	0.18366	0.182635	0.179047	0.176098	0.175804	0.17518	0.173843	0.172654	0.16951	0.16683	0.166452	0.168929	0.167504	0.166023	0.167177	0.164726	0.164654	0.166287	0.166791	0.168386	0.167635	0.165924	0.168757	0.168969	0.168683	0.169996	0.172106	0.170588	0.169508	0.173111	0.173282	0.1729	0.173788	0.176263	0.176964	0.177485	0.17853	0.17818	0.177854	0.178667	0.180531	0.179227	0.180544	0.182591	0.179917	0.182402	0.183837
FT_M11_LP_081821_c	FT	Anura	0.221004	0.21804	0.21386	0.216271	0.214114	0.213488	0.214026	0.212297	0.209947	0.207595	0.206354	0.207858	0.20719	0.207501	0.209889	0.205355	0.205821	0.209543	0.21006	0.209505	0.208523	0.207829	0.208083	0.207499	0.20852	0.211706	0.212737	0.211161	0.210016	0.211943	0.212106	0.213042	0.214789	0.215506	0.216564	0.217555	0.218182	0.218709	0.21891	0.219565	0.221174	0.222333	0.223569	0.224625	0.224872	0.225064	0.224682
FT_M12_LP_081821_a	FT	Anura	0.198543	0.197132	0.192719	0.190947	0.192527	0.19054	0.187067	0.187925	0.188402	0.186588	0.18446	0.187726	0.186798	0.18673	0.190373	0.187089	0.185841	0.187023	0.187613	0.187016	0.185949	0.184827	0.183774	0.185349	0.187648	0.188389	0.185902	0.183315	0.182809	0.185128	0.187294	0.186843	0.184638	0.183744	0.182586	0.18179	0.181533	0.180909	0.178681	0.177136	0.177911	0.176492	0.176098	0.176039	0.173759	0.174374	0.174024
FT_M12_LP_081821_b	FT	Anura	0.220245	0.223859	0.222984	0.214689	0.218891	0.221238	0.219408	0.217843	0.217315	0.215952	0.214482	0.216695	0.216369	0.216349	0.218278	0.215875	0.213653	0.213728	0.215995	0.214495	0.213767	0.214552	0.21368	0.213882	0.215404	0.217026	0.215355	0.213613	0.213396	0.214879	0.215141	0.21328	0.210914	0.211025	0.210853	0.210388	0.209612	0.207825	0.205759	0.20556	0.207678	0.205374	0.203522	0.202836	0.201455	0.201681	0.200226
FT_M12_LP_081821_c	FT	Anura	0.204751	0.20543	0.197941	0.18962	0.197167	0.199131	0.196067	0.19844	0.193573	0.189827	0.191025	0.193457	0.19427	0.194324	0.19424	0.191305	0.189542	0.190454	0.19319	0.191086	0.190529	0.191658	0.188731	0.190759	0.193495	0.193335	0.192365	0.191876	0.191612	0.190996	0.190993	0.190547	0.189564	0.188772	0.189228	0.18857	0.186156	0.184733	0.183973	0.183526	0.182902	0.181313	0.180546	0.180332	0.17926	0.1789	0.176879
FT_M13_LP_081821_a	FT	Anura	0.254323	0.25604	0.252852	0.248451	0.249517	0.249377	0.247753	0.247372	0.244719	0.243582	0.244479	0.243545	0.242644	0.242587	0.243112	0.241818	0.239831	0.239711	0.243003	0.242905	0.241843	0.24133	0.241411	0.242067	0.243243	0.244705	0.245949	0.247143	0.247989	0.248199	0.248005	0.248278	0.249167	0.250161	0.250179	0.250625	0.251927	0.252349	0.25442	0.255341	0.253192	0.254427	0.256174	0.257013	0.256912	0.258339	0.259164
FT_M13_LP_081821_b	FT	Anura	0.227572	0.228415	0.222721	0.21441	0.218809	0.221336	0.220246	0.220438	0.218118	0.216073	0.215512	0.215154	0.216598	0.216674	0.213904	0.2133	0.211778	0.212278	0.21764	0.216774	0.216238	0.217546	0.216742	0.216511	0.218243	0.221122	0.220432	0.219325	0.219298	0.220759	0.222023	0.222646	0.222887	0.223467	0.224367	0.225732	0.227239	0.227912	0.227495	0.227859	0.229953	0.229192	0.228993	0.229856	0.230502	0.232644	0.233666
FT_M13_LP_081821_c	FT	Anura	0.19801	0.199171	0.197382	0.18966	0.193171	0.195109	0.192425	0.188168	0.185101	0.183975	0.18486	0.18728	0.184509	0.181991	0.183729	0.183879	0.183667	0.183951	0.185152	0.185974	0.185232	0.183524	0.183075	0.185906	0.188455	0.188464	0.188016	0.189329	0.190672	0.189924	0.189937	0.188772	0.187854	0.19061	0.192721	0.193104	0.192485	0.193685	0.193881	0.19461	0.196988	0.19607	0.195752	0.196726	0.197567	0.198726	0.198127
FT_M14_LP_081821_a	FT	Anura	0.229216	0.227154	0.225907	0.224401	0.227297	0.225935	0.221811	0.220968	0.2182	0.215758	0.215191	0.216311	0.216678	0.217563	0.218782	0.213933	0.211487	0.212776	0.215262	0.214291	0.210955	0.208712	0.21196	0.212709	0.212072	0.211926	0.212517	0.210858	0.209835	0.211955	0.20877	0.207939	0.209451	0.207756	0.207699	0.207807	0.207139	0.2071	0.20457	0.202894	0.204729	0.203605	0.202485	0.201647	0.199762	0.198164	0.1966
FT_M14_LP_081821_b	FT	Anura	0.221565	0.222503	0.215331	0.205095	0.209757	0.209155	0.206104	0.21246	0.207052	0.202329	0.203375	0.203201	0.202437	0.201828	0.201483	0.199298	0.198636	0.199854	0.201431	0.199532	0.197833	0.197375	0.196329	0.194779	0.195292	0.19781	0.196229	0.194571	0.193737	0.193409	0.192729	0.19068	0.188205	0.187478	0.187095	0.188013	0.188986	0.184558	0.183001	0.182808	0.180794	0.178339	0.177623	0.177322	0.174616	0.174832	0.173837
FT_M14_LP_081821_c	FT	Anura	0.18845	0.187084	0.182643	0.179776	0.180302	0.179845	0.177287	0.173972	0.174256	0.172202	0.167599	0.167473	0.167506	0.167606	0.167765	0.165987	0.163591	0.162621	0.164237	0.163562	0.162387	0.161892	0.162154	0.161937	0.162579	0.164158	0.163392	0.161899	0.160978	0.16125	0.160799	0.16022	0.159969	0.160185	0.159415	0.159068	0.159268	0.157449	0.15449	0.153162	0.154606	0.152311	0.150719	0.150517	0.149939	0.149556	0.147959
FT_M15_LP_081821_a	FT	Anura	0.200019	0.198579	0.196493	0.196718	0.192973	0.189039	0.187663	0.189674	0.188319	0.185933	0.184547	0.184644	0.185754	0.186628	0.186585	0.186665	0.186279	0.186317	0.187748	0.188774	0.189529	0.19059	0.192686	0.193904	0.195605	0.198346	0.200071	0.201119	0.202199	0.203983	0.206174	0.207904	0.209879	0.213693	0.21745	0.220063	0.221645	0.223983	0.226363	0.228867	0.231562	0.233968	0.235972	0.237298	0.23785	0.239968	0.241313
FT_M15_LP_081821_b	FT	Anura	0.225698	0.227689	0.225932	0.219144	0.217496	0.218834	0.22028	0.219242	0.216646	0.216372	0.218211	0.217256	0.216964	0.217258	0.217609	0.218278	0.218467	0.218844	0.220106	0.219678	0.218621	0.21854	0.221049	0.223696	0.226441	0.229027	0.229781	0.231618	0.234222	0.236373	0.23813	0.239383	0.241128	0.244781	0.247441	0.249638	0.251772	0.253217	0.255048	0.256976	0.258466	0.259561	0.26184	0.264049	0.263762	0.265066	0.266165
FT_M15_LP_081821_c	FT	Anura	0.225816	0.224641	0.222367	0.219961	0.219478	0.220624	0.221314	0.219137	0.215675	0.212715	0.211785	0.213946	0.214271	0.214221	0.215173	0.214618	0.214044	0.215664	0.220112	0.218283	0.216992	0.218677	0.22067	0.221057	0.223106	0.227466	0.227637	0.229787	0.232698	0.233766	0.235465	0.236809	0.238486	0.242093	0.244233	0.246224	0.248805	0.250748	0.252431	0.254491	0.256864	0.25661	0.257579	0.259547	0.260093	0.263047	0.263427
FT_M16_LP_081821_a	FT	Anura	0.261146	0.262721	0.260583	0.260067	0.260082	0.25746	0.254077	0.254031	0.256617	0.256588	0.254262	0.256459	0.257362	0.258794	0.26105	0.256022	0.254168	0.255562	0.256337	0.257601	0.257137	0.255234	0.254529	0.254596	0.256994	0.260674	0.258773	0.257082	0.257554	0.259834	0.259725	0.258975	0.257959	0.256133	0.256494	0.258568	0.260165	0.257072	0.256488	0.257128	0.256274	0.255494	0.255073	0.254471	0.252974	0.25344	0.252358
FT_M16_LP_081821_b	FT	Anura	0.26301	0.264514	0.262007	0.258423	0.260075	0.259432	0.257162	0.257434	0.254677	0.251856	0.251523	0.254638	0.256345	0.256697	0.256239	0.253432	0.251299	0.25115	0.252676	0.251788	0.251805	0.252802	0.251773	0.253498	0.255513	0.255698	0.2552	0.252449	0.251896	0.256815	0.257183	0.254879	0.252756	0.253531	0.254504	0.255112	0.255313	0.255484	0.253569	0.252201	0.253428	0.252202	0.250901	0.250005	0.248891	0.249471	0.249317
FT_M16_LP_081821_c	FT	Anura	0.262476	0.263213	0.261496	0.256204	0.26088	0.262601	0.260071	0.258209	0.256954	0.255116	0.253901	0.257152	0.257567	0.255438	0.25327	0.255002	0.254209	0.253247	0.256067	0.254019	0.253229	0.255357	0.256991	0.255551	0.255672	0.25892	0.258344	0.255279	0.254798	0.259936	0.25934	0.257229	0.256181	0.256816	0.257828	0.258355	0.258227	0.258295	0.256904	0.255808	0.256695	0.257767	0.256532	0.253835	0.252525	0.253356	0.253444
FT_M17_LP_081821_a	FT	Anura	0.242546	0.248197	0.249027	0.241382	0.242129	0.242674	0.241273	0.240069	0.238872	0.240688	0.244594	0.245138	0.241934	0.239583	0.240909	0.242038	0.240916	0.241415	0.247048	0.245383	0.242586	0.242391	0.244735	0.246294	0.248053	0.250369	0.250876	0.249688	0.24898	0.250661	0.252341	0.253242	0.253802	0.25514	0.255411	0.255717	0.256471	0.256311	0.256015	0.256471	0.258004	0.258951	0.259778	0.260011	0.259001	0.260283	0.260397
FT_M17_LP_081821_b	FT	Anura	0.217392	0.21696	0.214551	0.212593	0.213685	0.214201	0.213717	0.213351	0.211416	0.208583	0.207478	0.21228	0.211542	0.210004	0.211883	0.211324	0.20996	0.210566	0.214475	0.212661	0.211792	0.213446	0.213706	0.214441	0.216136	0.218274	0.218906	0.218209	0.217686	0.218728	0.220325	0.219824	0.218905	0.221694	0.221375	0.22154	0.223697	0.223699	0.223309	0.223826	0.225708	0.227153	0.226444	0.224904	0.225357	0.226128	0.226019
FT_M17_LP_081821_c	FT	Anura	0.239972	0.242749	0.237418	0.22852	0.23553	0.234768	0.229683	0.235451	0.236362	0.234257	0.232072	0.231911	0.234286	0.236157	0.235745	0.236319	0.235658	0.234746	0.235135	0.233757	0.234633	0.237153	0.236508	0.23756	0.239873	0.241794	0.240947	0.241179	0.24279	0.244642	0.245315	0.245823	0.246192	0.245852	0.246825	0.248809	0.250361	0.248625	0.248194	0.250133	0.253216	0.252374	0.250964	0.250208	0.249919	0.251786	0.252657
FT_M18_LP_081821_a	FT	Anura	0.192079	0.186648	0.177944	0.177622	0.172507	0.171335	0.174789	0.178192	0.171855	0.166757	0.168092	0.171987	0.1706	0.167711	0.167518	0.168675	0.169406	0.169996	0.171404	0.173166	0.172779	0.171151	0.172056	0.170894	0.172093	0.176964	0.177922	0.176333	0.175222	0.177031	0.178576	0.178758	0.178687	0.180719	0.182811	0.18352	0.183393	0.186085	0.187109	0.187004	0.187673	0.190567	0.192257	0.192463	0.193027	0.194761	0.19483
FT_M18_LP_081821_b	FT	Anura	0.22467	0.221288	0.213253	0.210878	0.210268	0.210964	0.212103	0.212416	0.208856	0.205466	0.203887	0.202246	0.204499	0.207617	0.208355	0.206342	0.205186	0.206709	0.210491	0.209688	0.207618	0.207638	0.211838	0.211727	0.210968	0.212299	0.212046	0.214415	0.216163	0.213936	0.214979	0.215963	0.216251	0.217423	0.219249	0.221734	0.224005	0.223822	0.222105	0.222458	0.226651	0.227636	0.227778	0.227795	0.227455	0.228983	0.22953
FT_M18_LP_081821_c	FT	Anura	0.16206	0.163977	0.161882	0.155358	0.153061	0.151205	0.15021	0.151945	0.150381	0.147276	0.144903	0.145042	0.147116	0.148614	0.147975	0.14687	0.144748	0.144757	0.149084	0.146734	0.144906	0.146066	0.147253	0.148389	0.150227	0.152327	0.151313	0.151197	0.152935	0.155634	0.155543	0.155038	0.154956	0.15488	0.156234	0.157529	0.157865	0.157892	0.158295	0.160081	0.163084	0.162878	0.163942	0.165302	0.163443	0.165773	0.167095
FT_M19_LP_081821_a	FT	Anura	0.131564	0.134501	0.133328	0.127776	0.129256	0.1273	0.123211	0.1235	0.122112	0.119852	0.118081	0.117884	0.119498	0.120222	0.11909	0.121211	0.11973	0.117	0.117947	0.118941	0.120531	0.121221	0.118019	0.117153	0.120377	0.125241	0.122572	0.119931	0.120609	0.124388	0.122817	0.121394	0.121573	0.121461	0.121876	0.122887	0.124136	0.12487	0.12281	0.121106	0.122377	0.121456	0.120601	0.120443	0.120505	0.121275	0.120708
FT_M19_LP_081821_b	FT	Anura	0.109527	0.110464	0.110804	0.107445	0.109518	0.107794	0.103257	0.101567	0.097689	0.09752	0.100589	0.09844	0.098908	0.099904	0.09872	0.09592	0.093774	0.094549	0.098769	0.099613	0.0971	0.095419	0.100972	0.099106	0.096791	0.099164	0.100304	0.09975	0.098947	0.09945	0.099454	0.100095	0.100518	0.098832	0.0997	0.100687	0.100061	0.098765	0.098745	0.099174	0.098948	0.099287	0.099096	0.098122	0.0969	0.097818	0.09774
FT_M19_LP_081821_c	FT	Anura	0.139708	0.140186	0.138347	0.135218	0.135218	0.135613	0.13491	0.132787	0.131433	0.129283	0.126649	0.126194	0.127835	0.12869	0.127208	0.12634	0.125256	0.125721	0.128817	0.126597	0.125386	0.127037	0.128401	0.129504	0.129253	0.127874	0.128493	0.128532	0.127762	0.126837	0.126609	0.1266	0.126564	0.126524	0.126946	0.127857	0.128509	0.127005	0.125511	0.124656	0.124342	0.123666	0.1226	0.1216	0.12131	0.121605	0.121012
FT_M20_LP_081821_a	FT	Anura	0.20484	0.206293	0.200295	0.195638	0.197372	0.199556	0.199824	0.198189	0.195158	0.194235	0.195505	0.195092	0.19988	0.202288	0.198202	0.199124	0.201318	0.203201	0.203922	0.202259	0.202033	0.203815	0.204935	0.205703	0.208123	0.211569	0.209326	0.21029	0.213573	0.215497	0.216128	0.215558	0.215053	0.216501	0.219448	0.221831	0.222385	0.221358	0.221571	0.222519	0.222963	0.222681	0.224697	0.227198	0.226146	0.226754	0.226897
FT_M20_LP_081821_b	FT	Anura	0.138198	0.135349	0.128225	0.122762	0.12482	0.123117	0.120358	0.124501	0.122305	0.119638	0.119502	0.119582	0.120924	0.122595	0.122997	0.119028	0.119264	0.122651	0.124513	0.125449	0.12505	0.123912	0.12355	0.124682	0.126374	0.127761	0.128979	0.128564	0.128155	0.129549	0.130471	0.130737	0.130277	0.129386	0.131909	0.134362	0.134453	0.133484	0.131905	0.131779	0.133785	0.132416	0.131727	0.131962	0.131269	0.133486	0.133931
FT_M20_LP_081821_c	FT	Anura	0.138198	0.135349	0.128225	0.122762	0.12482	0.123117	0.120358	0.124501	0.122305	0.119638	0.119502	0.119582	0.120924	0.122595	0.122997	0.119028	0.119264	0.122651	0.124513	0.125449	0.12505	0.123912	0.12355	0.124682	0.126374	0.127761	0.128979	0.128564	0.128155	0.129549	0.130471	0.130737	0.130277	0.129386	0.131909	0.134362	0.134453	0.133484	0.131905	0.131779	0.133785	0.132416	0.131727	0.131962	0.131269	0.133486	0.133931
FT_M21_LP_081821_a	FT	Anura	0.22311	0.221486	0.218374	0.220012	0.216655	0.213423	0.21415	0.219724	0.216328	0.212578	0.212611	0.212726	0.213567	0.213585	0.212091	0.211457	0.209293	0.208977	0.21356	0.211465	0.207744	0.205552	0.205059	0.204745	0.205067	0.206276	0.207951	0.204895	0.201454	0.202659	0.201513	0.200376	0.200186	0.200397	0.199047	0.198574	0.198916	0.194858	0.192643	0.192876	0.193753	0.191282	0.188915	0.187461	0.186076	0.186994	0.185839
FT_M21_LP_081821_b	FT	Anura	0.28408	0.283629	0.28131	0.278927	0.277637	0.275059	0.272646	0.273083	0.271443	0.270128	0.269934	0.269005	0.269252	0.269327	0.268162	0.26693	0.26561	0.266468	0.270394	0.265966	0.262918	0.263928	0.263968	0.263119	0.263264	0.265088	0.266611	0.26349	0.260417	0.262168	0.259627	0.257252	0.256615	0.256667	0.256838	0.256172	0.254731	0.254222	0.252408	0.250847	0.251076	0.250712	0.249643	0.248288	0.247377	0.248061	0.24622
FT_M21_LP_081821_c	FT	Anura	0.286176	0.283195	0.279448	0.277744	0.275585	0.274087	0.273113	0.271952	0.270626	0.268541	0.266648	0.267466	0.266822	0.264543	0.26221	0.263597	0.264699	0.265179	0.265839	0.26492	0.262196	0.25967	0.260863	0.26229	0.264164	0.265551	0.261446	0.260184	0.261602	0.262389	0.259298	0.257443	0.256945	0.25451	0.255595	0.256711	0.255588	0.253811	0.252454	0.25139	0.250358	0.25027	0.249956	0.248376	0.245219	0.245498	0.24503
FT_M22_LP_081821_a	FT	Anura	0.119692	0.122142	0.121071	0.115501	0.112752	0.113292	0.11556	0.116864	0.114727	0.113753	0.115062	0.115045	0.113582	0.11144	0.109751	0.109917	0.110805	0.111551	0.111485	0.110149	0.110549	0.112367	0.112227	0.111444	0.112152	0.114594	0.115269	0.113409	0.112836	0.11641	0.115722	0.113505	0.111849	0.111849	0.11283	0.114891	0.116282	0.111886	0.110222	0.111068	0.111637	0.109749	0.108781	0.109195	0.109517	0.109952	0.108527
FT_M22_LP_081821_b	FT	Anura	0.148451	0.147387	0.142788	0.142162	0.141762	0.141923	0.142002	0.140954	0.138404	0.136352	0.136437	0.139379	0.138499	0.13694	0.13747	0.136551	0.134392	0.134317	0.138643	0.136992	0.135932	0.137053	0.136536	0.136782	0.137742	0.138696	0.138362	0.138126	0.139854	0.143573	0.141247	0.138551	0.13753	0.137178	0.139609	0.140204	0.137654	0.137354	0.136417	0.136113	0.137479	0.136868	0.135817	0.134844	0.133953	0.135889	0.136231
FT_M22_LP_081821_c	FT	Anura	0.161136	0.159871	0.155465	0.154317	0.15691	0.155042	0.150951	0.151385	0.150734	0.150152	0.150867	0.153349	0.15283	0.150643	0.149451	0.152221	0.151587	0.150751	0.154732	0.152799	0.150935	0.151634	0.153032	0.153579	0.154388	0.155464	0.153351	0.152782	0.153515	0.154101	0.156209	0.155793	0.153711	0.154224	0.155036	0.155844	0.156065	0.154178	0.15245	0.152694	0.15482	0.152772	0.151421	0.151635	0.151658	0.15226	0.152199
FT_M23_LP_070221_a	FT	Anura	0.255753	0.256413	0.258428	0.25758	0.254032	0.253047	0.254518	0.255317	0.253439	0.252685	0.253379	0.251401	0.25014	0.249797	0.250062	0.251296	0.251334	0.250819	0.25117	0.251103	0.250354	0.249711	0.250649	0.250552	0.249562	0.248983	0.251677	0.252606	0.252601	0.25373	0.254233	0.253414	0.252873	0.255182	0.254185	0.25442	0.257177	0.256135	0.255787	0.256367	0.256751	0.255266	0.254624	0.255295	0.256128	0.255833	0.254962
FT_M23_LP_070221_b	FT	Anura	0.266679	0.264744	0.263242	0.260956	0.257331	0.258026	0.260677	0.259438	0.256213	0.255469	0.257389	0.257201	0.257198	0.257679	0.258008	0.255892	0.255506	0.256196	0.255767	0.255492	0.255535	0.256179	0.257673	0.257072	0.255341	0.25394	0.25383	0.253981	0.254353	0.255089	0.255899	0.255388	0.254408	0.255188	0.255676	0.255965	0.255946	0.254628	0.254025	0.254685	0.256032	0.255413	0.254212	0.253758	0.254826	0.254464	0.253642
FT_M23_LP_070221_c	FT	Anura	0.240161	0.237083	0.235206	0.236698	0.235866	0.235896	0.23628	0.234972	0.234177	0.23414	0.234154	0.232749	0.231903	0.231349	0.230824	0.231495	0.230848	0.229995	0.230903	0.231505	0.231391	0.231341	0.23281	0.231168	0.230231	0.231959	0.231554	0.232791	0.234113	0.233099	0.2313	0.22993	0.229744	0.230954	0.232562	0.233512	0.233414	0.232859	0.232283	0.231888	0.231725	0.231712	0.232051	0.232246	0.231565	0.231167	0.230741
FT_M24_LP_070221_a	FT	Anura	0.233004	0.23311	0.232897	0.231955	0.233553	0.234875	0.234934	0.234037	0.232813	0.232619	0.233481	0.233913	0.234071	0.234765	0.236008	0.23527	0.235925	0.237005	0.23665	0.238812	0.239312	0.239033	0.24338	0.245869	0.246904	0.247609	0.247863	0.250617	0.253956	0.255491	0.258622	0.260391	0.261263	0.264117	0.267673	0.269437	0.26937	0.271684	0.27372	0.274844	0.275446	0.277561	0.279382	0.280379	0.281026	0.282563	0.283195
FT_M24_LP_070221_b	FT	Anura	0.226492	0.222624	0.218902	0.220762	0.220731	0.220333	0.219879	0.219054	0.218017	0.218301	0.219351	0.218258	0.217433	0.217886	0.219513	0.220316	0.221795	0.223292	0.223677	0.224275	0.224348	0.224913	0.228343	0.230768	0.231297	0.230816	0.232492	0.235845	0.239121	0.240698	0.241449	0.243345	0.245961	0.247349	0.250367	0.252541	0.253101	0.255291	0.256787	0.258111	0.260161	0.262615	0.2631	0.262647	0.264018	0.264698	0.265022
FT_M24_LP_070221_c	FT	Anura	0.252769	0.252417	0.250924	0.251134	0.250023	0.249812	0.250189	0.249717	0.249576	0.250232	0.251296	0.251558	0.251006	0.25003	0.24938	0.250424	0.252329	0.253179	0.251721	0.252389	0.253956	0.255456	0.256587	0.258045	0.258966	0.259413	0.262011	0.263481	0.264584	0.266716	0.26789	0.267801	0.268216	0.271828	0.275201	0.27678	0.276759	0.277672	0.278155	0.279143	0.281164	0.281196	0.280958	0.281063	0.281356	0.282328	0.282379
HT_F01_LP_210215_a	HT	Anura	0.163316	0.165178	0.16133	0.152843	0.157247	0.157099	0.153356	0.155132	0.152299	0.148863	0.148207	0.15131	0.151538	0.149705	0.147981	0.147296	0.148313	0.150358	0.152049	0.152042	0.151673	0.151709	0.152209	0.153889	0.155372	0.15565	0.154829	0.156536	0.158452	0.157676	0.158103	0.158813	0.159393	0.160028	0.161697	0.16364	0.164878	0.164463	0.16421	0.164831	0.166093	0.165647	0.166603	0.167881	0.166403	0.166947	0.167488
HT_F01_LP_210215_b	HT	Anura	0.142415	0.14219	0.138108	0.133511	0.132163	0.132058	0.131748	0.130318	0.12741	0.125218	0.124501	0.124182	0.126198	0.12819	0.127768	0.124266	0.121966	0.122832	0.126374	0.12593	0.124027	0.123519	0.126476	0.126901	0.126781	0.128312	0.131798	0.130251	0.127862	0.130066	0.129779	0.131049	0.133528	0.133682	0.133393	0.133565	0.134641	0.136751	0.135704	0.134589	0.136591	0.137374	0.13703	0.136926	0.138699	0.139612	0.138598
HT_F01_LP_210215_c	HT	Anura	0.157502	0.157227	0.154132	0.15383	0.151318	0.1466	0.143778	0.147033	0.145272	0.139828	0.135218	0.137722	0.138089	0.136554	0.135482	0.137572	0.136741	0.135253	0.137388	0.137996	0.13716	0.136616	0.138921	0.139206	0.139946	0.142252	0.142005	0.140863	0.141229	0.144229	0.144618	0.14359	0.142894	0.144254	0.147401	0.148724	0.14761	0.148878	0.150242	0.151299	0.151927	0.150906	0.151926	0.153402	0.151357	0.152804	0.153468
HT_F02_LP_210215_a	HT	Anura	0.180291	0.180649	0.177358	0.171929	0.176257	0.173594	0.167714	0.170979	0.170469	0.168636	0.16794	0.168989	0.168151	0.167629	0.168841	0.168348	0.165956	0.165602	0.170464	0.170155	0.168893	0.169609	0.172758	0.172746	0.173666	0.177468	0.178519	0.178904	0.180009	0.182255	0.182516	0.183147	0.183955	0.183222	0.186242	0.189868	0.191538	0.191562	0.191077	0.191861	0.194394	0.194239	0.194568	0.195347	0.194948	0.197996	0.198484
HT_F02_LP_210215_b	HT	Anura	0.187452	0.189227	0.185975	0.179565	0.180773	0.179739	0.177197	0.17835	0.174928	0.172934	0.173883	0.172682	0.172777	0.174437	0.176505	0.176013	0.174102	0.173975	0.177459	0.174122	0.173094	0.175311	0.173707	0.177422	0.181236	0.181537	0.182842	0.181923	0.181767	0.185389	0.187176	0.187291	0.187087	0.188363	0.189581	0.19061	0.19177	0.193924	0.19367	0.193891	0.19696	0.196742	0.196545	0.196505	0.195247	0.198118	0.199431
HT_F02_LP_210215_c	HT	Anura	0.181902	0.181275	0.177389	0.175755	0.178446	0.176819	0.174105	0.177865	0.177133	0.173976	0.17239	0.176624	0.175424	0.1732	0.174337	0.17473	0.175343	0.176885	0.179126	0.177178	0.174994	0.175514	0.179658	0.180413	0.181185	0.183839	0.183364	0.182936	0.184126	0.187045	0.188036	0.188862	0.189761	0.189831	0.190416	0.192393	0.194899	0.194452	0.193665	0.194016	0.195683	0.195443	0.196233	0.19765	0.197538	0.19887	0.198568
HT_F03_LP_210215_a	HT	Anura	0.218592	0.219979	0.219889	0.21314	0.215332	0.216259	0.215306	0.216049	0.211026	0.207932	0.209329	0.210526	0.212341	0.212453	0.210378	0.211422	0.211247	0.211024	0.213065	0.212785	0.214294	0.216921	0.215654	0.216917	0.22007	0.222888	0.22215	0.224079	0.227426	0.229008	0.228991	0.230369	0.232701	0.23324	0.235261	0.236833	0.237446	0.24006	0.242761	0.24451	0.244949	0.245207	0.245471	0.245796	0.246232	0.247925	0.248123
HT_F03_LP_210215_b	HT	Anura	0.210396	0.211046	0.207552	0.203904	0.206312	0.202742	0.197467	0.200907	0.200668	0.197988	0.195825	0.197258	0.200372	0.201654	0.199329	0.195737	0.195383	0.197718	0.19968	0.198285	0.196585	0.196292	0.197376	0.199642	0.201552	0.202136	0.201762	0.20218	0.203615	0.205571	0.207659	0.206744	0.204405	0.205352	0.207269	0.209549	0.211177	0.210109	0.209385	0.209844	0.211005	0.210221	0.210362	0.210763	0.209048	0.209361	0.208897
HT_F03_LP_210215_c	HT	Anura	0.201738	0.203382	0.20103	0.1936	0.19668	0.193853	0.189066	0.194045	0.191711	0.188992	0.189602	0.190947	0.192445	0.193476	0.193281	0.189954	0.188725	0.190974	0.195181	0.194673	0.194797	0.195749	0.192871	0.19477	0.197667	0.198388	0.199493	0.196841	0.195964	0.201551	0.200247	0.199635	0.200863	0.200235	0.203176	0.20573	0.20557	0.205033	0.204468	0.204558	0.20547	0.205668	0.205495	0.204663	0.202857	0.203394	0.203127
HT_F04_LP_210215_a	HT	Anura	0.244806	0.246338	0.244421	0.240128	0.238233	0.237044	0.236437	0.236869	0.236339	0.236264	0.237153	0.238112	0.238459	0.238103	0.237569	0.238529	0.239015	0.240392	0.243965	0.242593	0.244204	0.24879	0.248838	0.25031	0.252387	0.254392	0.25843	0.261025	0.263309	0.266916	0.268265	0.270408	0.273698	0.276528	0.28229	0.287305	0.289526	0.290974	0.293377	0.296753	0.300102	0.300963	0.302644	0.304467	0.303841	0.305603	0.307746
HT_F04_LP_210215_b	HT	Anura	0.180256	0.182429	0.178899	0.173428	0.172864	0.170544	0.168949	0.173383	0.172047	0.167955	0.165878	0.170365	0.171397	0.170449	0.170311	0.170549	0.169726	0.169838	0.17272	0.171245	0.169495	0.170096	0.173322	0.174907	0.176358	0.178509	0.178818	0.176612	0.175971	0.179962	0.179962	0.181377	0.183536	0.181834	0.185616	0.188201	0.186769	0.188245	0.190049	0.191038	0.190791	0.190046	0.190268	0.190679	0.189683	0.192349	0.193184
HT_F04_LP_210215_c	HT	Anura	0.222634	0.219786	0.216221	0.216395	0.210475	0.209254	0.212999	0.215862	0.213179	0.209024	0.207221	0.209849	0.210714	0.209228	0.207177	0.209068	0.208761	0.209267	0.21474	0.214024	0.211642	0.21187	0.217141	0.220254	0.221476	0.221938	0.221425	0.220926	0.222856	0.22801	0.228656	0.230298	0.233174	0.233658	0.235836	0.238061	0.239555	0.242388	0.242139	0.241986	0.24494	0.245237	0.2461	0.247325	0.246857	0.247515	0.247596
HT_F05_LP_210216_a	HT	Anura	0.220773	0.222082	0.217247	0.212254	0.213318	0.216033	0.217377	0.215778	0.212855	0.21065	0.209966	0.210077	0.212066	0.213355	0.212295	0.211041	0.210419	0.211982	0.216075	0.215806	0.216691	0.219776	0.221405	0.222481	0.225223	0.229282	0.228519	0.22996	0.233238	0.235959	0.238719	0.240342	0.241847	0.245464	0.247932	0.250737	0.254418	0.257047	0.257986	0.258669	0.260589	0.263122	0.265365	0.267094	0.268646	0.270899	0.271376
HT_F05_LP_210216_b	HT	Anura	0.216406	0.216797	0.21525	0.212181	0.208216	0.20706	0.208653	0.210595	0.209992	0.209599	0.209898	0.208191	0.206683	0.206579	0.207802	0.207922	0.206869	0.207141	0.210918	0.213031	0.213582	0.213586	0.214561	0.217212	0.220411	0.222968	0.224344	0.22529	0.227346	0.231249	0.233491	0.234674	0.236959	0.242755	0.246	0.247414	0.248708	0.251545	0.253469	0.255354	0.25836	0.261336	0.26308	0.263883	0.265052	0.267646	0.269008
HT_F05_LP_210216_c	HT	Anura	0.223581	0.224283	0.222008	0.22189	0.216446	0.213036	0.2138	0.216919	0.215475	0.21295	0.212331	0.214579	0.216373	0.216382	0.215162	0.216766	0.216514	0.21544	0.216362	0.218058	0.219414	0.220442	0.222191	0.224289	0.227772	0.231955	0.232292	0.232719	0.235222	0.239783	0.24093	0.242897	0.24616	0.248298	0.251046	0.254225	0.257371	0.260073	0.261778	0.263299	0.265518	0.268156	0.270044	0.271095	0.272042	0.273818	0.274967
HT_F06_LP_210216_a	HT	Anura	0.216904	0.219515	0.217244	0.208398	0.211796	0.214434	0.211662	0.205307	0.20508	0.208434	0.210784	0.207141	0.207874	0.209942	0.209457	0.207332	0.208003	0.211992	0.21684	0.21472	0.21349	0.214791	0.213951	0.215443	0.218396	0.221406	0.22389	0.226127	0.227972	0.229353	0.230896	0.233275	0.23607	0.238072	0.238265	0.241022	0.246421	0.246548	0.247019	0.248021	0.2488	0.250945	0.252573	0.253361	0.25407	0.255515	0.255218
HT_F06_LP_210216_b	HT	Anura	0.207026	0.206621	0.202111	0.197699	0.196895	0.197578	0.19783	0.196172	0.192556	0.18854	0.187289	0.193102	0.195583	0.193393	0.189268	0.190616	0.191668	0.192636	0.195207	0.194998	0.194594	0.19484	0.194569	0.19285	0.19494	0.200988	0.198821	0.198709	0.200507	0.201531	0.204072	0.205128	0.205413	0.20803	0.208693	0.209206	0.21106	0.214118	0.213567	0.212612	0.214643	0.214723	0.215541	0.216147	0.214041	0.215187	0.216042
HT_F06_LP_210216_c	HT	Anura	0.18772	0.190719	0.189673	0.178059	0.183355	0.183754	0.177827	0.175187	0.176563	0.175879	0.173235	0.1763	0.175478	0.174109	0.175121	0.173287	0.172852	0.174536	0.176798	0.174559	0.173422	0.17501	0.176617	0.177226	0.178361	0.180297	0.179704	0.180001	0.181759	0.184043	0.184235	0.18281	0.1821	0.184996	0.186257	0.187618	0.189718	0.189883	0.188451	0.188706	0.192143	0.190883	0.190147	0.190312	0.189004	0.189907	0.190512
HT_F07_LP_210216_a	HT	Anura	0.192039	0.190305	0.186896	0.181924	0.181738	0.183127	0.183242	0.180568	0.181165	0.178842	0.175079	0.180782	0.182079	0.18153	0.18247	0.181061	0.179395	0.179762	0.183094	0.182919	0.184056	0.18669	0.186403	0.186961	0.19	0.194196	0.192944	0.192818	0.193967	0.194747	0.19555	0.196397	0.197659	0.199824	0.20221	0.20423	0.205366	0.205232	0.202916	0.202434	0.206098	0.205174	0.205506	0.206768	0.205308	0.206247	0.206294
HT_F07_LP_210216_b	HT	Anura	0.161148	0.162654	0.160454	0.156251	0.15291	0.150986	0.150733	0.152015	0.153624	0.151907	0.148298	0.149823	0.150961	0.151652	0.152123	0.150213	0.148719	0.149676	0.1532	0.151517	0.151683	0.154365	0.153826	0.154229	0.155503	0.156754	0.156777	0.157562	0.15864	0.159169	0.160825	0.15995	0.157817	0.159011	0.160195	0.161628	0.162806	0.161129	0.160496	0.161024	0.161604	0.161084	0.160706	0.16047	0.159732	0.160097	0.159324
HT_F07_LP_210216_c	HT	Anura	0.162659	0.163737	0.161761	0.156076	0.154967	0.152783	0.150626	0.15202	0.149004	0.146293	0.146588	0.148661	0.148931	0.148115	0.147818	0.149648	0.147969	0.146692	0.15105	0.150793	0.149494	0.149173	0.149624	0.152588	0.155852	0.157451	0.157205	0.15674	0.156739	0.157476	0.15938	0.159902	0.159657	0.161325	0.162045	0.163856	0.166643	0.165749	0.165488	0.16574	0.165668	0.166804	0.166829	0.166362	0.167593	0.169319	0.168403
HT_F08_LP_210216_a	HT	Anura	0.174146	0.174744	0.169752	0.166899	0.168608	0.168487	0.16694	0.167441	0.166111	0.164925	0.165235	0.166962	0.167667	0.168072	0.168837	0.168583	0.168389	0.169401	0.171633	0.168606	0.169802	0.174636	0.173169	0.173172	0.176439	0.181425	0.181901	0.183807	0.187626	0.191512	0.19184	0.192524	0.195004	0.198442	0.201229	0.204807	0.20885	0.209229	0.212002	0.215815	0.217938	0.218883	0.220554	0.222148	0.221886	0.226305	0.228477
HT_F08_LP_210216_b	HT	Anura	0.191919	0.193056	0.19027	0.183514	0.184555	0.182924	0.179827	0.181427	0.179827	0.178214	0.178382	0.179257	0.17965	0.18039	0.181305	0.178045	0.178115	0.180798	0.182303	0.182909	0.181913	0.181166	0.184375	0.186224	0.186989	0.18842	0.193556	0.19515	0.195586	0.198941	0.201354	0.202778	0.204337	0.207516	0.20906	0.211646	0.215763	0.217007	0.218131	0.22012	0.222977	0.225293	0.226968	0.227804	0.227877	0.230477	0.231862
HT_F08_LP_210216_c	HT	Anura	0.1813	0.180877	0.17424	0.168572	0.170027	0.170279	0.168589	0.168209	0.168305	0.165278	0.161524	0.166049	0.167296	0.166001	0.165213	0.167203	0.166989	0.166684	0.169696	0.169371	0.168918	0.170001	0.172126	0.172891	0.174192	0.17745	0.182064	0.182788	0.182223	0.184288	0.185495	0.187974	0.191144	0.192598	0.194863	0.19753	0.199956	0.201765	0.202969	0.204938	0.207967	0.206929	0.208572	0.211929	0.211788	0.212862	0.213508
HT_F09_LP_210216_a	HT	Anura	0.232868	0.231575	0.225408	0.22373	0.222987	0.221819	0.220073	0.218179	0.214586	0.214451	0.218043	0.219525	0.219522	0.21964	0.220246	0.217456	0.217245	0.219244	0.220552	0.220245	0.220911	0.22291	0.224379	0.225148	0.227738	0.232227	0.232787	0.23377	0.23624	0.239548	0.240671	0.241907	0.244299	0.247632	0.250479	0.25388	0.25823	0.262568	0.26258	0.262497	0.266311	0.267767	0.269262	0.271095	0.272319	0.2743	0.275203
HT_F09_LP_210216_b	HT	Anura	0.194379	0.194584	0.192774	0.189589	0.186083	0.185983	0.187635	0.18688	0.183563	0.181341	0.1817	0.183165	0.182602	0.182998	0.185276	0.181391	0.179857	0.181635	0.184413	0.187323	0.187183	0.18537	0.187141	0.188877	0.190077	0.190846	0.191198	0.193301	0.195691	0.196576	0.198743	0.199113	0.199047	0.2027	0.205219	0.20786	0.210612	0.209962	0.209862	0.210757	0.212116	0.214029	0.215109	0.215539	0.216404	0.217324	0.217333
HT_F09_LP_210216_c	HT	Anura	0.201082	0.199721	0.19054	0.182167	0.185436	0.186127	0.184752	0.187999	0.184085	0.181047	0.181713	0.180904	0.180489	0.180341	0.179891	0.177782	0.180107	0.184102	0.184443	0.183954	0.183741	0.18433	0.18565	0.185589	0.187158	0.191058	0.191811	0.190124	0.189994	0.194321	0.196324	0.197097	0.197603	0.198552	0.201594	0.203224	0.202649	0.204644	0.204229	0.20395	0.206452	0.206951	0.207368	0.20813	0.20867	0.209137	0.20898
HT_F10_LP_210216_a	HT	Anura	0.226398	0.226722	0.226806	0.223634	0.226157	0.224996	0.221496	0.221753	0.220641	0.21783	0.216664	0.223623	0.22424	0.223407	0.225473	0.22242	0.221638	0.224756	0.22952	0.2274	0.225437	0.226845	0.230056	0.231788	0.234042	0.237598	0.238787	0.23992	0.242528	0.246805	0.248409	0.250001	0.25268	0.256048	0.259797	0.263165	0.266096	0.26996	0.270744	0.271424	0.274998	0.277134	0.278964	0.280887	0.282845	0.285618	0.287319
HT_F10_LP_210216_b	HT	Anura	0.192081	0.193124	0.187974	0.181818	0.187057	0.187012	0.183075	0.184913	0.1849	0.183754	0.182119	0.179681	0.181565	0.183508	0.18243	0.18335	0.181815	0.179742	0.180802	0.183294	0.183722	0.182102	0.181756	0.182961	0.185937	0.189065	0.186723	0.188376	0.191551	0.191543	0.192624	0.193452	0.194102	0.195745	0.198576	0.200214	0.199835	0.199635	0.199687	0.200291	0.201432	0.202126	0.202604	0.202622	0.201954	0.203701	0.203933
HT_F10_LP_210216_c	HT	Anura	0.183276	0.181839	0.178813	0.175577	0.176552	0.175064	0.172585	0.173866	0.172842	0.171894	0.172373	0.173438	0.173155	0.171867	0.170595	0.170497	0.172297	0.174188	0.173931	0.17323	0.172283	0.171895	0.17332	0.175188	0.177259	0.179197	0.180134	0.179542	0.179741	0.182366	0.181658	0.182266	0.184809	0.186612	0.186804	0.18831	0.191097	0.189396	0.189468	0.190575	0.190799	0.191749	0.191505	0.190653	0.191098	0.191348	0.191485
HT_F11_LP_210216_a	HT	Anura	0.144731	0.144884	0.139326	0.133947	0.13331	0.135425	0.136796	0.134161	0.130852	0.128122	0.127713	0.131885	0.131519	0.129546	0.129425	0.129225	0.12921	0.130233	0.132433	0.130757	0.129302	0.129573	0.130147	0.132011	0.133918	0.134707	0.133952	0.133601	0.134813	0.137301	0.13636	0.134973	0.135291	0.138067	0.138836	0.139242	0.139933	0.138393	0.13806	0.138868	0.13979	0.140537	0.140025	0.138971	0.139057	0.140151	0.138986
HT_F11_LP_210216_b	HT	Anura	0.166334	0.167238	0.166881	0.161586	0.159099	0.159915	0.162238	0.163094	0.16048	0.156777	0.155019	0.158147	0.161105	0.161209	0.158403	0.157239	0.157499	0.159112	0.161019	0.157131	0.156134	0.159	0.159037	0.158617	0.160528	0.164802	0.166157	0.164104	0.163139	0.16688	0.167055	0.167483	0.16917	0.170713	0.172397	0.174245	0.175622	0.174887	0.173876	0.174786	0.178019	0.177563	0.177504	0.177995	0.177064	0.178802	0.178798
HT_F11_LP_210216_c	HT	Anura	0.16978	0.171234	0.167495	0.161578	0.162203	0.162807	0.162866	0.164275	0.160043	0.156673	0.156748	0.156883	0.157674	0.159328	0.160904	0.158208	0.157944	0.160438	0.163006	0.163116	0.161862	0.16062	0.160716	0.163249	0.165441	0.165933	0.167707	0.167163	0.16722	0.170763	0.170783	0.17148	0.17321	0.173527	0.1763	0.178154	0.177943	0.179918	0.178243	0.176947	0.180057	0.181606	0.181141	0.18011	0.180758	0.181851	0.18144
HT_F12_LP_210216_a	HT	Anura	0.167593	0.171579	0.171369	0.163829	0.158973	0.15957	0.162656	0.16259	0.158907	0.154697	0.152809	0.155027	0.157866	0.159166	0.15805	0.155158	0.155001	0.157034	0.158561	0.158391	0.159045	0.161322	0.164114	0.166328	0.16808	0.169573	0.170775	0.170357	0.17099	0.175009	0.177454	0.179604	0.182053	0.184595	0.186151	0.188238	0.191074	0.192221	0.19339	0.194567	0.195744	0.198919	0.201186	0.201707	0.201401	0.203497	0.205038
HT_F12_LP_210216_b	HT	Anura	0.199072	0.199088	0.197592	0.193871	0.189559	0.189551	0.192251	0.192895	0.191876	0.190668	0.191045	0.194733	0.196256	0.195011	0.192961	0.196024	0.19522	0.193652	0.197245	0.198233	0.198659	0.199471	0.200113	0.201838	0.204678	0.207883	0.209824	0.210306	0.211548	0.215181	0.216366	0.218719	0.222899	0.226984	0.229106	0.232249	0.236728	0.23746	0.237643	0.239661	0.24387	0.244348	0.246138	0.248957	0.249536	0.251126	0.252276
HT_F12_LP_210216_c	HT	Anura	0.184296	0.184334	0.179852	0.176085	0.177134	0.178672	0.178605	0.176691	0.175565	0.174879	0.174497	0.174821	0.174473	0.174329	0.175223	0.177117	0.175839	0.174568	0.177583	0.177075	0.178368	0.180608	0.17737	0.179732	0.184298	0.186906	0.186934	0.187541	0.18948	0.192231	0.194135	0.194837	0.195743	0.199125	0.202628	0.205593	0.207459	0.20724	0.20847	0.211033	0.213493	0.214002	0.215183	0.217145	0.218389	0.218909	0.218894
HT_F13_LP_210216_a	HT	Anura	0.22776	0.231787	0.231906	0.224176	0.226005	0.224194	0.221113	0.225201	0.223429	0.221012	0.221073	0.222314	0.223145	0.222131	0.219752	0.220849	0.222709	0.224472	0.225682	0.223533	0.224244	0.228092	0.229664	0.231643	0.234408	0.237331	0.238367	0.240815	0.244143	0.246913	0.250185	0.252058	0.253588	0.257719	0.262401	0.265861	0.267982	0.271268	0.271745	0.27279	0.277301	0.278888	0.28044	0.282143	0.282669	0.284251	0.28559
HT_F13_LP_210216_b	HT	Anura	0.23487	0.234845	0.231385	0.230337	0.229758	0.229711	0.230632	0.232393	0.229082	0.225257	0.224381	0.227386	0.227568	0.227743	0.229727	0.227017	0.227557	0.230726	0.232418	0.230785	0.22959	0.230723	0.233808	0.237048	0.240442	0.243677	0.245069	0.246246	0.248664	0.252849	0.256086	0.258188	0.259963	0.262827	0.267232	0.271817	0.275279	0.276751	0.278269	0.280561	0.283499	0.285554	0.28785	0.28959	0.289356	0.291947	0.293381
HT_F13_LP_210216_c	HT	Anura	0.23487	0.234845	0.231385	0.230337	0.229758	0.229711	0.230632	0.232393	0.229082	0.225257	0.224381	0.227386	0.227568	0.227743	0.229727	0.227017	0.227557	0.230726	0.232418	0.230785	0.22959	0.230723	0.233808	0.237048	0.240442	0.243677	0.245069	0.246246	0.248664	0.252849	0.256086	0.258188	0.259963	0.262827	0.267232	0.271817	0.275279	0.276751	0.278269	0.280561	0.283499	0.285554	0.28785	0.28959	0.289356	0.291947	0.293381
HT_F14_LP_210216_a	HT	Anura	0.184127	0.18311	0.177738	0.173017	0.171426	0.170681	0.170698	0.172178	0.172016	0.170598	0.169873	0.172923	0.172739	0.171119	0.170493	0.169793	0.170939	0.173897	0.176795	0.172557	0.171899	0.176043	0.176838	0.177266	0.179236	0.182725	0.184382	0.182475	0.181903	0.186862	0.188445	0.188618	0.189731	0.193591	0.196567	0.198294	0.199062	0.199392	0.199515	0.200868	0.203735	0.203219	0.204037	0.205697	0.204924	0.206028	0.206299
HT_F14_LP_210216_b	HT	Anura	0.194403	0.191655	0.186479	0.185936	0.186165	0.183056	0.180192	0.183399	0.182247	0.179433	0.178289	0.181152	0.181847	0.181362	0.18126	0.180322	0.180412	0.181517	0.182588	0.181595	0.181807	0.183787	0.185362	0.186806	0.189727	0.193468	0.191967	0.19293	0.195371	0.196385	0.198352	0.200124	0.20124	0.202025	0.204745	0.207502	0.209	0.209948	0.211025	0.212203	0.213234	0.214007	0.214614	0.21509	0.215537	0.217334	0.217213
HT_F14_LP_210216_c	HT	Anura	0.194403	0.191655	0.186479	0.185936	0.186165	0.183056	0.180192	0.183399	0.182247	0.179433	0.178289	0.181152	0.181847	0.181362	0.18126	0.180322	0.180412	0.181517	0.182588	0.181595	0.181807	0.183787	0.185362	0.186806	0.189727	0.193468	0.191967	0.19293	0.195371	0.196385	0.198352	0.200124	0.20124	0.202025	0.204745	0.207502	0.209	0.209948	0.211025	0.212203	0.213234	0.214007	0.214614	0.21509	0.215537	0.217334	0.217213
HT_F15_LP_210216_a	HT	Anura	0.191395	0.191265	0.190025	0.188411	0.184531	0.183535	0.185514	0.187095	0.181217	0.176242	0.176771	0.181179	0.18166	0.181019	0.181961	0.180646	0.180248	0.181746	0.184396	0.183866	0.184195	0.18651	0.188624	0.1875	0.188643	0.193646	0.193307	0.193719	0.195788	0.198667	0.201855	0.20301	0.203592	0.207353	0.210327	0.213143	0.215709	0.215648	0.216696	0.219434	0.222987	0.225052	0.226856	0.228594	0.229851	0.231212	0.231525
HT_F15_LP_210216_b	HT	Anura	0.214891	0.213164	0.209255	0.207142	0.204903	0.205688	0.207201	0.205322	0.205918	0.204142	0.201103	0.205342	0.206532	0.205238	0.203802	0.202779	0.202214	0.203333	0.206608	0.206484	0.205873	0.206255	0.207253	0.209344	0.212005	0.214869	0.218515	0.219372	0.219586	0.222411	0.227062	0.229566	0.229715	0.230411	0.235254	0.239574	0.241054	0.243175	0.243154	0.243882	0.247755	0.249934	0.250892	0.251361	0.252162	0.253908	0.254021
HT_F15_LP_210216_c	HT	Anura	0.204741	0.203727	0.201543	0.199637	0.198143	0.195544	0.193967	0.196409	0.196799	0.194302	0.190576	0.189239	0.191006	0.192337	0.191345	0.192518	0.193252	0.19438	0.19724	0.198453	0.197751	0.19723	0.200466	0.201987	0.20303	0.205377	0.209975	0.211094	0.210809	0.212871	0.215696	0.217541	0.218882	0.221688	0.225246	0.228332	0.230696	0.233971	0.233844	0.234112	0.238218	0.239928	0.240362	0.240736	0.242066	0.244065	0.244464
HT_F16_LP_210216_a	HT	Anura	0.186612	0.184991	0.185204	0.186804	0.185695	0.182279	0.179418	0.180292	0.180616	0.178049	0.175112	0.179132	0.179232	0.17921	0.181877	0.179453	0.178572	0.180404	0.183154	0.182567	0.183563	0.186098	0.185517	0.187811	0.190886	0.192636	0.193513	0.195761	0.198699	0.200858	0.202211	0.20459	0.207975	0.210904	0.212503	0.214197	0.216534	0.218125	0.219564	0.221074	0.222669	0.223787	0.226096	0.228057	0.226974	0.229112	0.230393
HT_F16_LP_210216_b	HT	Anura	0.209083	0.208246	0.203021	0.197525	0.198964	0.198481	0.196632	0.197874	0.193994	0.192923	0.196149	0.196324	0.197704	0.198069	0.196111	0.195823	0.194805	0.196052	0.202273	0.203049	0.202501	0.202627	0.202731	0.205795	0.210136	0.213596	0.214528	0.21594	0.218027	0.220341	0.224469	0.226974	0.228575	0.232852	0.237452	0.239864	0.240387	0.243801	0.245706	0.247707	0.251376	0.25178	0.252946	0.254803	0.255048	0.257134	0.258852
HT_F16_LP_210216_c	HT	Anura	0.176161	0.175784	0.173843	0.172353	0.170257	0.169066	0.168793	0.168595	0.167605	0.166125	0.165271	0.166811	0.169695	0.170788	0.168481	0.165058	0.165793	0.169108	0.170584	0.168592	0.167123	0.168348	0.172041	0.174204	0.174083	0.173009	0.175222	0.175876	0.176373	0.178954	0.180319	0.180174	0.180223	0.183105	0.185953	0.187019	0.186542	0.187566	0.188089	0.1883	0.188799	0.189405	0.19046	0.191117	0.190254	0.191442	0.191594
HT_F17_LP_210216_a	HT	Anura	0.204156	0.201809	0.197226	0.195348	0.197238	0.199501	0.199301	0.195273	0.192723	0.191195	0.191839	0.198063	0.196764	0.19381	0.19506	0.196207	0.195863	0.195065	0.195484	0.19534	0.196118	0.198399	0.201553	0.201581	0.203154	0.207854	0.207937	0.208963	0.211972	0.215995	0.218475	0.219607	0.220917	0.224488	0.228417	0.233154	0.237725	0.238457	0.238464	0.240296	0.244512	0.245438	0.246989	0.248664	0.247866	0.250768	0.253133
HT_F17_LP_210216_b	HT	Anura	0.209054	0.20984	0.204151	0.199375	0.197994	0.195649	0.194068	0.196636	0.192676	0.189891	0.191364	0.192934	0.190375	0.190306	0.195492	0.19342	0.191449	0.191906	0.194454	0.196626	0.196741	0.196208	0.198829	0.200614	0.202718	0.205546	0.205953	0.207927	0.211729	0.215979	0.218404	0.22046	0.2228	0.225297	0.227681	0.231117	0.235166	0.236675	0.23678	0.238353	0.242648	0.243347	0.244761	0.24716	0.248351	0.24974	0.250381
HT_F17_LP_210216_c	HT	Anura	0.180915	0.183946	0.184111	0.175321	0.174783	0.175656	0.175739	0.175327	0.171835	0.169534	0.170419	0.173113	0.172946	0.172204	0.17307	0.173696	0.172634	0.172469	0.175584	0.173288	0.17235	0.174925	0.177946	0.179396	0.182138	0.186424	0.18512	0.185609	0.188912	0.193083	0.19356	0.194326	0.196636	0.199409	0.203204	0.205025	0.204912	0.208599	0.210102	0.211163	0.214109	0.215091	0.215908	0.216692	0.216835	0.220049	0.221706
HT_F18_LP_210216_a	HT	Anura	0.209677	0.209785	0.207042	0.20327	0.205757	0.203192	0.198975	0.202132	0.199944	0.199716	0.203046	0.203047	0.201743	0.199712	0.198581	0.203885	0.2061	0.205814	0.206776	0.204092	0.203654	0.206622	0.209189	0.210349	0.213877	0.220029	0.220203	0.221779	0.226262	0.231959	0.232426	0.234919	0.240233	0.244125	0.248551	0.253192	0.257197	0.259335	0.261883	0.26605	0.271445	0.273636	0.276059	0.27933	0.282172	0.284203	0.285167
HT_F18_LP_210216_b	HT	Anura	0.183046	0.181434	0.173913	0.170898	0.172473	0.169713	0.166564	0.171203	0.168266	0.164415	0.163679	0.16465	0.166953	0.169102	0.169425	0.165391	0.164125	0.16677	0.170816	0.170422	0.168491	0.168078	0.171328	0.172768	0.174731	0.178397	0.179905	0.181477	0.183563	0.185916	0.18793	0.188811	0.190499	0.196137	0.199619	0.201676	0.203866	0.207556	0.209579	0.211748	0.215578	0.21634	0.216473	0.217452	0.219855	0.22359	0.224899
HT_F18_LP_210216_c	HT	Anura	0.180412	0.178013	0.1719	0.16642	0.17087	0.172094	0.17086	0.173707	0.168375	0.166248	0.169615	0.168225	0.166235	0.166328	0.168532	0.166719	0.166996	0.169377	0.171359	0.172067	0.172298	0.173105	0.175521	0.178897	0.182001	0.183892	0.184105	0.186446	0.189759	0.191913	0.194899	0.196151	0.197208	0.202112	0.206595	0.210518	0.213692	0.214916	0.215924	0.2184	0.222639	0.224397	0.22719	0.230085	0.230114	0.233485	0.235023
HT_F19_LP_210216_a	HT	Anura	0.16725	0.166006	0.164798	0.161345	0.160475	0.162734	0.164104	0.159974	0.159559	0.160309	0.160492	0.160679	0.161941	0.162919	0.162704	0.162789	0.162391	0.163296	0.166825	0.166212	0.165534	0.167348	0.171752	0.173487	0.174487	0.176642	0.179296	0.18015	0.181168	0.184546	0.18674	0.188939	0.191458	0.193872	0.196174	0.198959	0.201863	0.20285	0.203995	0.20622	0.209356	0.210834	0.212122	0.213629	0.215097	0.217317	0.218108
HT_F19_LP_210216_b	HT	Anura	0.178396	0.179457	0.17854	0.176008	0.172649	0.170439	0.170926	0.17416	0.171998	0.169533	0.169202	0.168895	0.170664	0.170409	0.167207	0.171316	0.17439	0.175965	0.178056	0.177476	0.177059	0.178111	0.180069	0.181775	0.184243	0.187322	0.187642	0.189179	0.191654	0.193732	0.196192	0.198121	0.1998	0.202345	0.205034	0.208786	0.212842	0.213443	0.213644	0.215398	0.21881	0.218577	0.220411	0.223467	0.223391	0.225019	0.225886
HT_F19_LP_210216_c	HT	Anura	0.182847	0.181295	0.174293	0.170122	0.170167	0.17191	0.173004	0.171824	0.170409	0.16877	0.167641	0.168685	0.170266	0.170318	0.16849	0.168666	0.169202	0.170531	0.173266	0.174962	0.174837	0.174626	0.177821	0.179767	0.180316	0.180805	0.184011	0.186765	0.188569	0.190148	0.193297	0.196052	0.197586	0.198386	0.201815	0.206478	0.210385	0.211843	0.212115	0.213539	0.21714	0.218331	0.219873	0.222192	0.224153	0.225676	0.225636
HT_F20_LP_210216_a	HT	Anura	0.220781	0.221009	0.219695	0.217731	0.220033	0.218734	0.216375	0.219087	0.214336	0.212247	0.21612	0.219054	0.220879	0.220411	0.21837	0.220364	0.22112	0.221684	0.224318	0.222812	0.222535	0.225216	0.228424	0.22945	0.22989	0.231347	0.234039	0.23437	0.235244	0.239831	0.242525	0.244256	0.245649	0.247037	0.250182	0.253127	0.254765	0.256298	0.257244	0.258612	0.260995	0.262072	0.263473	0.264686	0.264293	0.266247	0.266525
HT_F20_LP_210216_b	HT	Anura	0.213051	0.211382	0.207985	0.208455	0.207413	0.207571	0.209402	0.211613	0.210164	0.208093	0.207986	0.210927	0.211987	0.211499	0.210641	0.209338	0.209668	0.212312	0.216265	0.215789	0.215536	0.21727	0.219396	0.22079	0.223444	0.227489	0.228448	0.226931	0.227603	0.233693	0.2364	0.238167	0.239841	0.241021	0.245022	0.247901	0.24837	0.251136	0.252578	0.25406	0.257018	0.258056	0.258659	0.259415	0.260237	0.261049	0.261747
HT_F20_LP_210216_c	HT	Anura	0.202466	0.203036	0.198613	0.193823	0.193805	0.194696	0.195636	0.19678	0.192089	0.189913	0.192652	0.194414	0.197014	0.198624	0.19767	0.194064	0.19492	0.198142	0.198484	0.196935	0.198108	0.201413	0.201735	0.204412	0.208526	0.21185	0.2116	0.212044	0.214283	0.217594	0.218635	0.220192	0.223031	0.226143	0.228844	0.230749	0.232327	0.235445	0.236268	0.237114	0.240007	0.238986	0.24009	0.242399	0.241399	0.243779	0.244716
HT_F21_LP_210216_a	HT	Anura	0.165259	0.165487	0.161682	0.157986	0.157141	0.156773	0.156589	0.156899	0.153	0.149627	0.149464	0.151688	0.152969	0.152769	0.151759	0.151852	0.150599	0.150024	0.152666	0.15354	0.15402	0.154831	0.15566	0.154814	0.155221	0.158346	0.161477	0.162857	0.163797	0.165996	0.16763	0.168078	0.168543	0.17117	0.17323	0.175237	0.177332	0.178267	0.179254	0.181384	0.184265	0.182136	0.182898	0.185979	0.18603	0.187781	0.187724
HT_F21_LP_210216_b	HT	Anura	0.190773	0.188729	0.184204	0.183924	0.183821	0.183748	0.183224	0.181624	0.177645	0.177744	0.181859	0.182057	0.181282	0.181397	0.182408	0.179822	0.178853	0.180507	0.183187	0.181733	0.18281	0.186603	0.186968	0.185132	0.187256	0.194338	0.195655	0.195149	0.196173	0.2005	0.203572	0.204973	0.206346	0.210242	0.213012	0.214792	0.21673	0.220814	0.222266	0.22377	0.227827	0.228102	0.22956	0.232444	0.234069	0.235321	0.235659
HT_F21_LP_210216_c	HT	Anura	0.198568	0.195411	0.192462	0.193765	0.193533	0.191494	0.191115	0.195618	0.190931	0.18934	0.193348	0.1918	0.189602	0.188975	0.190393	0.191468	0.191648	0.191987	0.193729	0.195108	0.195113	0.195188	0.198526	0.199787	0.200909	0.203399	0.205348	0.207055	0.208755	0.21082	0.214415	0.21553	0.215676	0.219833	0.222132	0.223787	0.226297	0.23017	0.230378	0.231073	0.23588	0.236612	0.237792	0.240079	0.241633	0.243063	0.243523
HT_F22_LP_210216_a	HT	Anura	0.221629	0.221844	0.219343	0.216956	0.219501	0.215691	0.210661	0.215244	0.21225	0.209003	0.210498	0.216081	0.215248	0.214069	0.216848	0.21427	0.212391	0.213332	0.216673	0.218498	0.218716	0.218479	0.219771	0.223008	0.225387	0.226329	0.231056	0.232826	0.234257	0.239167	0.242534	0.243863	0.245218	0.249867	0.254772	0.257735	0.259126	0.263119	0.267615	0.270276	0.27042	0.273174	0.276981	0.27924	0.277949	0.281578	0.284451
HT_F22_LP_210216_b	HT	Anura	0.149541	0.147578	0.144926	0.14371	0.141867	0.139549	0.138837	0.141274	0.136908	0.13369	0.135034	0.137091	0.135539	0.134817	0.137533	0.137032	0.135589	0.135452	0.137672	0.136673	0.13685	0.139341	0.141503	0.138459	0.138006	0.142923	0.141614	0.140758	0.14153	0.142894	0.141927	0.14201	0.143636	0.144921	0.144853	0.144923	0.145856	0.146678	0.145245	0.143805	0.144669	0.145696	0.146177	0.145729	0.144477	0.144896	0.145029
HT_F22_LP_210216_c	HT	Anura	0.203551	0.200203	0.195882	0.194654	0.198926	0.197527	0.193664	0.196289	0.194515	0.192762	0.192227	0.188941	0.191133	0.193949	0.193414	0.194577	0.195087	0.195442	0.196741	0.197081	0.196239	0.196284	0.200687	0.202357	0.204101	0.207595	0.208729	0.209585	0.212258	0.216974	0.215821	0.21591	0.219425	0.224085	0.226532	0.228532	0.231001	0.232215	0.233009	0.235255	0.239372	0.239812	0.239502	0.239792	0.240848	0.243104	0.244126
HT_F23_LP_210216_a	HT	Anura	0.187897	0.188765	0.189275	0.186895	0.185176	0.185055	0.185247	0.183645	0.181063	0.179547	0.179318	0.178453	0.178755	0.179068	0.178607	0.178915	0.18024	0.181425	0.181123	0.180352	0.181032	0.182627	0.182593	0.184614	0.187644	0.189921	0.189493	0.191771	0.196314	0.200362	0.20094	0.201785	0.204306	0.207832	0.212064	0.21504	0.21597	0.216087	0.217394	0.22111	0.226334	0.226017	0.226518	0.228424	0.228865	0.230657	0.231388
HT_F23_LP_210216_b	HT	Anura	0.198006	0.19263	0.187014	0.186651	0.185773	0.185528	0.186344	0.187453	0.181869	0.179573	0.181855	0.178636	0.17944	0.182323	0.183741	0.182009	0.180725	0.182026	0.186104	0.187225	0.18703	0.18748	0.190023	0.19011	0.191103	0.194686	0.196528	0.198265	0.200138	0.202227	0.205959	0.207704	0.208558	0.212741	0.217323	0.220903	0.223086	0.224781	0.224857	0.225941	0.229823	0.231635	0.233316	0.235135	0.236443	0.239543	0.240267
HT_F23_LP_210216_c	HT	Anura	0.173898	0.171644	0.166874	0.167598	0.168282	0.163792	0.15918	0.162331	0.158064	0.155925	0.159099	0.160917	0.159835	0.157047	0.15504	0.158046	0.158838	0.157892	0.158222	0.15742	0.156859	0.157622	0.160093	0.161488	0.163874	0.167471	0.166781	0.168304	0.171562	0.174072	0.175835	0.176916	0.177548	0.178171	0.180485	0.182365	0.183308	0.186438	0.187399	0.188196	0.190946	0.191246	0.192587	0.194489	0.194365	0.195671	0.195721
HT_F24_LP_210216_a	HT	Anura	0.211109	0.212165	0.210652	0.205201	0.205037	0.207371	0.208883	0.206827	0.203933	0.202121	0.20238	0.204644	0.205761	0.206569	0.208114	0.209899	0.209693	0.209364	0.211377	0.211456	0.210382	0.210261	0.213687	0.216195	0.218855	0.222098	0.222986	0.224085	0.226386	0.229384	0.228287	0.229865	0.234066	0.235947	0.239321	0.242969	0.245348	0.245494	0.244869	0.24588	0.249303	0.2496	0.249748	0.250539	0.251269	0.251976	0.252238
HT_F24_LP_210216_b	HT	Anura	0.214371	0.216025	0.213364	0.209371	0.20482	0.206415	0.21043	0.208895	0.206788	0.206159	0.207201	0.208321	0.208524	0.207894	0.207197	0.20817	0.20876	0.210538	0.214628	0.211092	0.210454	0.214744	0.217068	0.216087	0.217052	0.22173	0.222562	0.223931	0.226118	0.228438	0.232138	0.233453	0.233445	0.236436	0.239842	0.242244	0.24343	0.24483	0.24588	0.246911	0.248425	0.251065	0.251357	0.250783	0.253237	0.254138	0.253733
HT_F24_LP_210216_c	HT	Anura	0.188558	0.189655	0.188546	0.185045	0.185473	0.183943	0.182643	0.18631	0.184012	0.180369	0.179565	0.183172	0.184803	0.184928	0.185057	0.185252	0.184803	0.185782	0.189762	0.189569	0.188518	0.18984	0.195398	0.196999	0.197335	0.198955	0.200144	0.201144	0.202692	0.205433	0.209081	0.210443	0.210864	0.214527	0.217189	0.218385	0.219405	0.223641	0.224284	0.223867	0.225857	0.226805	0.227997	0.229524	0.230742	0.232139	0.231849
HT_F25_LP_210216_a	HT	Anura	0.171779	0.175129	0.171211	0.162197	0.169029	0.17377	0.172735	0.170735	0.171989	0.170424	0.16688	0.170822	0.173139	0.173922	0.174492	0.173924	0.174533	0.175662	0.175848	0.176574	0.178273	0.179334	0.176987	0.179904	0.183974	0.185326	0.184869	0.18436	0.185652	0.189053	0.18872	0.189549	0.19138	0.190517	0.191298	0.192594	0.19327	0.193472	0.192751	0.192845	0.194445	0.192171	0.19113	0.19184	0.191927	0.192487	0.192108
HT_F25_LP_210216_b	HT	Anura	0.17393	0.18032	0.184474	0.175484	0.170938	0.175306	0.181441	0.178307	0.175734	0.176659	0.178443	0.173316	0.175892	0.180287	0.180247	0.179191	0.17864	0.180103	0.183413	0.180355	0.179698	0.182825	0.183564	0.184383	0.186403	0.189055	0.188707	0.187798	0.188598	0.191545	0.189579	0.187869	0.18909	0.192945	0.19236	0.1918	0.193081	0.190947	0.189693	0.1904	0.192198	0.190909	0.189929	0.189531	0.188199	0.188344	0.187976
HT_F25_LP_210216_c	HT	Anura	0.167239	0.167513	0.168169	0.166624	0.162747	0.161717	0.164454	0.168271	0.162939	0.16162	0.166892	0.166989	0.167528	0.168054	0.167198	0.163501	0.163711	0.166944	0.168975	0.167045	0.166286	0.168383	0.171204	0.173013	0.174578	0.176315	0.176926	0.176377	0.176074	0.177165	0.177508	0.177199	0.176928	0.177575	0.177585	0.178739	0.180847	0.179824	0.178693	0.178531	0.179434	0.180461	0.179341	0.177586	0.178516	0.179323	0.177715
HT_F26_LP_210216_a	HT	Anura	0.229918	0.230115	0.227016	0.22169	0.221995	0.2246	0.225914	0.223564	0.223555	0.223331	0.221796	0.220501	0.224895	0.22787	0.224495	0.221229	0.222015	0.224895	0.226139	0.228743	0.229859	0.229773	0.231772	0.23407	0.236538	0.239155	0.241718	0.243178	0.245303	0.249525	0.251358	0.254528	0.258404	0.25951	0.263807	0.268956	0.272952	0.276381	0.278684	0.280781	0.283546	0.286167	0.28879	0.291098	0.292565	0.29349	0.294778
HT_F26_LP_210216_b	HT	Anura	0.217802	0.220442	0.220218	0.21798	0.219477	0.217001	0.212341	0.211675	0.212142	0.212914	0.213431	0.21333	0.213513	0.213782	0.213699	0.212429	0.214332	0.21794	0.219502	0.217501	0.216871	0.218706	0.220258	0.223595	0.225412	0.224919	0.228113	0.230524	0.232847	0.236638	0.239565	0.24221	0.245205	0.248899	0.251769	0.25429	0.256926	0.259732	0.261893	0.263788	0.265993	0.268415	0.271389	0.273596	0.273338	0.275226	0.2771
HT_F26_LP_210216_c	HT	Anura	0.217802	0.220442	0.220218	0.21798	0.219477	0.217001	0.212341	0.211675	0.212142	0.212914	0.213431	0.21333	0.213513	0.213782	0.213699	0.212429	0.214332	0.21794	0.219502	0.217501	0.216871	0.218706	0.220258	0.223595	0.225412	0.224919	0.228113	0.230524	0.232847	0.236638	0.239565	0.24221	0.245205	0.248899	0.251769	0.25429	0.256926	0.259732	0.261893	0.263788	0.265993	0.268415	0.271389	0.273596	0.273338	0.275226	0.2771
HT_F27_LP_210216_a	HT	Anura	0.17982	0.185292	0.182221	0.171571	0.174374	0.178459	0.178767	0.175387	0.173107	0.172248	0.172006	0.170925	0.1732	0.175055	0.173523	0.171376	0.17157	0.174836	0.17915	0.174575	0.171488	0.173673	0.17725	0.178526	0.179769	0.182151	0.182372	0.181529	0.181603	0.183859	0.185088	0.185914	0.187264	0.189776	0.18943	0.189631	0.191984	0.193651	0.193742	0.193559	0.194034	0.191805	0.191525	0.192676	0.191933	0.193092	0.19323
HT_F27_LP_210216_b	HT	Anura	0.223677	0.221852	0.217614	0.217363	0.216962	0.214245	0.212326	0.215406	0.213783	0.211154	0.210673	0.213171	0.213464	0.2126	0.212461	0.213573	0.213978	0.213788	0.214016	0.215319	0.216593	0.217594	0.218964	0.219568	0.22216	0.226732	0.226221	0.228507	0.232074	0.233478	0.235335	0.237598	0.240654	0.244973	0.248136	0.250007	0.251356	0.253721	0.255882	0.258775	0.262626	0.263042	0.263647	0.264771	0.264963	0.267912	0.269629
HT_F27_LP_210216_c	HT	Anura	0.21461	0.214261	0.213065	0.20941	0.208407	0.207092	0.206063	0.207077	0.20472	0.204071	0.20639	0.207485	0.205584	0.204566	0.206328	0.204468	0.204425	0.206368	0.208311	0.209766	0.21076	0.211051	0.210404	0.213391	0.216732	0.21797	0.218938	0.220542	0.22215	0.223184	0.226029	0.228747	0.231094	0.234113	0.237333	0.240075	0.242297	0.245039	0.245836	0.246861	0.24991	0.250497	0.251312	0.253091	0.255114	0.256595	0.255804
HT_F28_LP_210216_a	HT	Anura	0.219505	0.220934	0.220647	0.214302	0.211121	0.209564	0.209947	0.212554	0.209536	0.208123	0.210199	0.209972	0.210165	0.211331	0.213027	0.213495	0.212423	0.213473	0.219077	0.215536	0.214355	0.218125	0.219902	0.219618	0.221325	0.226194	0.228352	0.228731	0.229218	0.231571	0.235179	0.236653	0.237035	0.240339	0.244385	0.247855	0.249986	0.250631	0.250916	0.252573	0.25598	0.256585	0.256051	0.255888	0.257272	0.260903	0.261801
HT_F28_LP_210216_b	HT	Anura	0.219913	0.219853	0.217059	0.214947	0.215468	0.214811	0.213632	0.214218	0.211124	0.20975	0.211257	0.210888	0.210639	0.211078	0.211671	0.209333	0.209998	0.213846	0.217472	0.212435	0.210695	0.214423	0.215841	0.217396	0.219447	0.222003	0.225189	0.225903	0.226059	0.228275	0.230161	0.231916	0.233922	0.236594	0.240227	0.242611	0.243243	0.244771	0.246941	0.249023	0.250352	0.251223	0.251515	0.2516	0.252222	0.254915	0.255962
HT_F28_LP_210216_c	HT	Anura	0.212138	0.213862	0.212539	0.208183	0.205242	0.201927	0.201441	0.207373	0.205712	0.204136	0.205215	0.203372	0.204542	0.206201	0.205786	0.20491	0.204166	0.205606	0.210179	0.210365	0.210036	0.210529	0.210324	0.212131	0.215604	0.219116	0.21961	0.21942	0.220806	0.224781	0.227428	0.229918	0.232406	0.234334	0.237825	0.24077	0.242238	0.244121	0.245217	0.246844	0.249867	0.25115	0.251871	0.252691	0.253851	0.255498	0.256615
HT_F29_LP_210216_a	HT	Anura	0.187686	0.186649	0.183233	0.181239	0.181481	0.179202	0.177349	0.180991	0.178233	0.175159	0.174759	0.174455	0.17542	0.176406	0.176227	0.174592	0.175042	0.177551	0.179987	0.17807	0.17691	0.178205	0.179978	0.182669	0.185399	0.187387	0.188568	0.187465	0.188192	0.194065	0.196951	0.198947	0.200713	0.201785	0.204687	0.208664	0.212351	0.214357	0.215332	0.217379	0.221288	0.221626	0.223199	0.225853	0.226618	0.228339	0.229331
HT_F29_LP_210216_b	HT	Anura	0.173613	0.173486	0.172485	0.169924	0.166888	0.164737	0.16487	0.167446	0.164239	0.159139	0.157574	0.164754	0.165191	0.162019	0.1605	0.160973	0.160076	0.160055	0.163542	0.161556	0.160458	0.162196	0.163825	0.165626	0.166318	0.165753	0.166365	0.167169	0.168306	0.169879	0.17039	0.171199	0.172941	0.175314	0.174788	0.175465	0.178355	0.177735	0.178404	0.180255	0.181723	0.181272	0.180662	0.180839	0.181964	0.183202	0.182698
HT_F29_LP_210216_c	HT	Anura	0.189016	0.186854	0.1821	0.180654	0.177274	0.176308	0.177642	0.178401	0.174863	0.171682	0.170576	0.168956	0.169432	0.171144	0.17248	0.171685	0.170584	0.170763	0.172817	0.172941	0.17235	0.172653	0.175225	0.176824	0.180049	0.184847	0.183687	0.183718	0.185997	0.189192	0.191234	0.193033	0.195252	0.1981	0.200171	0.202441	0.205361	0.208172	0.208784	0.209003	0.210879	0.212991	0.215317	0.217213	0.217903	0.21885	0.219279
HT_F30_LP_210216_a	HT	Anura	0.23851	0.242099	0.242532	0.232932	0.229428	0.230385	0.231487	0.228324	0.226012	0.224553	0.224061	0.225225	0.224797	0.223755	0.223344	0.223005	0.223299	0.225141	0.228395	0.226561	0.226289	0.229146	0.231277	0.232091	0.234403	0.238835	0.240555	0.24045	0.241932	0.247287	0.249896	0.25257	0.256308	0.260287	0.262296	0.266385	0.272855	0.274637	0.275573	0.277899	0.28206	0.283663	0.285996	0.288805	0.28997	0.293014	0.29467
HT_F30_LP_210216_b	HT	Anura	0.239213	0.239019	0.234815	0.229876	0.229883	0.229193	0.227558	0.227274	0.225448	0.223472	0.222432	0.222533	0.224013	0.225016	0.224289	0.222891	0.221964	0.22301	0.226433	0.22677	0.22583	0.226235	0.23034	0.231045	0.231927	0.235345	0.237569	0.239152	0.241189	0.244415	0.246699	0.250148	0.254532	0.257824	0.260069	0.262936	0.266754	0.269376	0.270418	0.272558	0.277459	0.280025	0.28197	0.283937	0.285832	0.288412	0.289435
HT_F30_LP_210216_c	HT	Anura	0.234212	0.232088	0.227309	0.22364	0.222968	0.218773	0.215771	0.221665	0.218917	0.214412	0.213302	0.215737	0.214243	0.213935	0.217635	0.215392	0.214045	0.21567	0.219187	0.21793	0.216968	0.218728	0.222245	0.224286	0.226581	0.229532	0.228627	0.230906	0.235143	0.237785	0.238341	0.239028	0.241405	0.246032	0.25011	0.25325	0.255808	0.258615	0.260311	0.262496	0.266279	0.267792	0.270456	0.273378	0.273556	0.275741	0.277196
HT_F31_LP_210216_a	HT	Anura	0.170365	0.172893	0.169421	0.160634	0.164939	0.166822	0.165131	0.165564	0.160615	0.158053	0.15963	0.158714	0.161041	0.16278	0.160916	0.158841	0.15907	0.16108	0.16278	0.161722	0.163482	0.16734	0.166947	0.168682	0.171877	0.17451	0.174079	0.174951	0.177402	0.180258	0.182916	0.185433	0.187738	0.189768	0.1929	0.196029	0.198747	0.202558	0.203819	0.205246	0.209296	0.210809	0.211877	0.213306	0.214954	0.216943	0.217169
HT_F31_LP_210216_b	HT	Anura	0.183874	0.182308	0.179385	0.174684	0.174138	0.175103	0.175555	0.17424	0.171934	0.170401	0.170425	0.171477	0.170283	0.170867	0.174553	0.171783	0.170165	0.171341	0.173736	0.172941	0.171714	0.171989	0.174214	0.17464	0.176491	0.181358	0.185655	0.185564	0.184546	0.187312	0.192237	0.193955	0.193268	0.195342	0.198363	0.202117	0.205835	0.207734	0.208486	0.209221	0.210965	0.213951	0.216586	0.218001	0.218216	0.220551	0.220447
HT_F31_LP_210216_c	HT	Anura	0.173186	0.170406	0.165485	0.163265	0.164742	0.165194	0.164187	0.163456	0.161259	0.160017	0.160989	0.163555	0.163646	0.163555	0.164525	0.161188	0.160287	0.162085	0.163889	0.163258	0.162296	0.16231	0.163482	0.165353	0.167832	0.170737	0.173591	0.17645	0.178775	0.180229	0.181959	0.18443	0.186928	0.188287	0.192564	0.196375	0.198075	0.200664	0.2014	0.202554	0.206097	0.207919	0.209621	0.211303	0.212218	0.213495	0.214179
HT_F32_LP_210216_a	HT	Anura	0.213398	0.214125	0.21228	0.207155	0.20662	0.204901	0.20401	0.208226	0.205787	0.200657	0.197646	0.200323	0.201067	0.200067	0.199023	0.198852	0.198872	0.200827	0.205597	0.204168	0.203796	0.206706	0.209571	0.213248	0.216323	0.217982	0.219097	0.220879	0.223872	0.227753	0.230035	0.232915	0.236718	0.240269	0.242647	0.246811	0.252807	0.255259	0.257086	0.258513	0.259765	0.263877	0.266668	0.267663	0.268891	0.270957	0.272528
HT_F32_LP_210216_b	HT	Anura	0.210743	0.206325	0.197515	0.197241	0.200313	0.19851	0.195438	0.198806	0.195828	0.194331	0.196645	0.196779	0.197603	0.198258	0.197604	0.195101	0.195491	0.198388	0.200747	0.197886	0.199086	0.204129	0.203908	0.204594	0.206914	0.209952	0.211369	0.213717	0.2164	0.218327	0.221004	0.223984	0.226693	0.228838	0.233125	0.237565	0.240597	0.24238	0.244686	0.247655	0.250713	0.252929	0.25452	0.255656	0.256704	0.260309	0.261948
HT_F32_LP_210216_c	HT	Anura	0.210907	0.211937	0.20971	0.200709	0.199734	0.20057	0.20197	0.204715	0.203136	0.199644	0.197285	0.198622	0.198845	0.200574	0.20432	0.201117	0.198092	0.199586	0.205904	0.2031	0.201264	0.203649	0.205803	0.208957	0.210568	0.210587	0.215097	0.21959	0.222085	0.222698	0.226562	0.229521	0.231197	0.23413	0.236311	0.239769	0.244297	0.245213	0.247271	0.250727	0.254246	0.255884	0.257458	0.259376	0.261115	0.262774	0.263566
HT_F33_LP_210216_a	HT	Anura	0.172483	0.170003	0.165297	0.161169	0.163904	0.165833	0.164919	0.162663	0.160582	0.160706	0.162789	0.164084	0.16395	0.163544	0.163642	0.162824	0.162524	0.165015	0.170788	0.169572	0.168521	0.17051	0.173282	0.175138	0.17759	0.181073	0.182543	0.184776	0.187594	0.190022	0.192234	0.193819	0.19529	0.197741	0.200528	0.203762	0.207082	0.209302	0.211095	0.213048	0.215456	0.217849	0.219232	0.220076	0.22169	0.224365	0.2245
HT_F33_LP_210216_b	HT	Anura	0.185269	0.185685	0.18329	0.177967	0.177222	0.177133	0.177937	0.181198	0.180602	0.179168	0.178439	0.177252	0.178313	0.18017	0.181124	0.181047	0.181294	0.182538	0.184512	0.18364	0.184821	0.188769	0.191886	0.193307	0.195984	0.200305	0.199895	0.201306	0.204113	0.206186	0.208665	0.212457	0.216741	0.219674	0.222744	0.22695	0.231287	0.231697	0.232496	0.234887	0.238403	0.240329	0.241976	0.243596	0.244824	0.246703	0.247502
HT_F33_LP_210216_c	HT	Anura	0.1654	0.163322	0.156517	0.154352	0.160352	0.160758	0.156648	0.156012	0.152143	0.150102	0.151965	0.155176	0.154632	0.154098	0.156171	0.155443	0.156061	0.156773	0.155305	0.156271	0.159072	0.161941	0.162696	0.165002	0.167589	0.169357	0.171266	0.172646	0.174122	0.176453	0.179337	0.180842	0.182059	0.185892	0.188595	0.190532	0.192311	0.194003	0.195055	0.196702	0.199491	0.199693	0.200281	0.201664	0.20266	0.204283	0.204887
HT_F34_LP210217_a	HT	Anura	0.178061	0.17663	0.172516	0.170365	0.169931	0.169698	0.169835	0.170798	0.167833	0.164473	0.16368	0.166592	0.167813	0.16752	0.166543	0.163594	0.162823	0.165141	0.168909	0.167437	0.167392	0.169746	0.169764	0.170883	0.173622	0.176756	0.176466	0.177326	0.179844	0.182638	0.182613	0.184	0.187372	0.190386	0.192685	0.19483	0.197096	0.199011	0.20069	0.202354	0.204106	0.205627	0.206542	0.206994	0.207626	0.210789	0.211893
HT_F34_LP_210217_b	HT	Anura	0.171506	0.173175	0.1721	0.166539	0.165578	0.164027	0.163283	0.166602	0.16296	0.160554	0.162197	0.162517	0.164355	0.165073	0.163384	0.164038	0.162568	0.162017	0.166164	0.165331	0.1653	0.167768	0.16983	0.171511	0.173964	0.177706	0.181917	0.183409	0.184044	0.186968	0.192836	0.196105	0.197605	0.202553	0.206903	0.211576	0.216653	0.219744	0.222375	0.225564	0.229461	0.231681	0.234749	0.238153	0.23999	0.244775	0.247825
HT_F34_LP_210217_c	HT	Anura	0.180975	0.180892	0.17563	0.168779	0.167383	0.167706	0.168547	0.169667	0.166432	0.163091	0.162049	0.1625	0.163903	0.165954	0.167351	0.163529	0.161711	0.163499	0.16667	0.162577	0.161464	0.16534	0.167671	0.168494	0.16895	0.170342	0.173973	0.175893	0.176418	0.17738	0.180114	0.182024	0.182869	0.184326	0.18739	0.190548	0.192703	0.193997	0.194669	0.196318	0.199635	0.201113	0.20147	0.201456	0.201866	0.204612	0.205403
HT_F35_LP_210217_a	HT	Anura	0.151373	0.152708	0.147473	0.140767	0.14072	0.139237	0.13708	0.13869	0.137502	0.136205	0.135537	0.133111	0.134643	0.137225	0.137443	0.134871	0.133625	0.135336	0.139288	0.139428	0.138717	0.138882	0.139909	0.142329	0.144241	0.144848	0.146371	0.147012	0.14903	0.15398	0.154657	0.15501	0.156719	0.159321	0.162327	0.16516	0.167656	0.170268	0.170652	0.171595	0.175335	0.176852	0.178125	0.179282	0.179546	0.182009	0.183651
HT_F35_LP_210217_b	HT	Anura	0.161694	0.161447	0.160339	0.156901	0.15656	0.154235	0.151945	0.154041	0.152245	0.149336	0.148232	0.150587	0.152328	0.152761	0.152106	0.150465	0.150686	0.153171	0.156387	0.155095	0.154275	0.155916	0.15848	0.15967	0.16081	0.16287	0.164881	0.165833	0.167652	0.171946	0.17445	0.17664	0.1791	0.18156	0.183518	0.187404	0.192696	0.193407	0.194095	0.196738	0.201014	0.201211	0.202751	0.205713	0.20701	0.208913	0.2102
HT_F35_LP_210217_c	HT	Anura	0.165493	0.165401	0.16073	0.155766	0.156127	0.156592	0.155612	0.153899	0.151822	0.150846	0.151402	0.152657	0.153401	0.152709	0.150763	0.149924	0.149934	0.151444	0.154381	0.153206	0.152799	0.154377	0.155335	0.158329	0.161144	0.162655	0.165694	0.167222	0.168673	0.171968	0.174338	0.17647	0.178758	0.181253	0.183782	0.186824	0.190453	0.194003	0.194795	0.196225	0.200863	0.201745	0.20388	0.206776	0.207011	0.209399	0.210575
HT_F36_LP_210217_a	HT	Anura	0.165646	0.163083	0.159727	0.158812	0.160402	0.158742	0.155731	0.156281	0.156079	0.153442	0.151054	0.155885	0.156893	0.155582	0.155233	0.156518	0.158507	0.161318	0.164436	0.161347	0.158938	0.160034	0.162669	0.164138	0.1663	0.169716	0.170631	0.170762	0.172413	0.176753	0.179498	0.180338	0.181131	0.18475	0.187938	0.190292	0.192147	0.194413	0.194276	0.194777	0.198487	0.200376	0.200956	0.201427	0.203159	0.205726	0.206448
HT_F36_LP_210217_b	HT	Anura	0.164633	0.166047	0.160561	0.152751	0.157319	0.157969	0.155064	0.156496	0.153569	0.152072	0.15429	0.157052	0.155767	0.15405	0.154775	0.154569	0.153611	0.155273	0.161746	0.161944	0.160483	0.160302	0.161661	0.163744	0.166685	0.169651	0.169395	0.169163	0.171003	0.175147	0.176227	0.177198	0.179281	0.182034	0.184243	0.185654	0.186492	0.187343	0.189451	0.191674	0.19295	0.195285	0.196961	0.197639	0.198063	0.199734	0.200193
HT_F36_LP_210217_c	HT	Anura	0.150339	0.150292	0.147028	0.141358	0.144576	0.14404	0.142097	0.146603	0.142096	0.138948	0.140902	0.141532	0.140945	0.141413	0.1438	0.144187	0.144307	0.146095	0.149928	0.147336	0.145196	0.146704	0.150415	0.152306	0.153772	0.156051	0.158057	0.158852	0.158945	0.159327	0.160354	0.162196	0.164259	0.165627	0.167561	0.169493	0.17084	0.171379	0.172048	0.17278	0.173485	0.175296	0.176004	0.175739	0.176126	0.177704	0.178499
HT_F37_LP_210217_a	HT	Anura	0.184281	0.183312	0.179259	0.177503	0.179581	0.177207	0.175258	0.182553	0.181435	0.179745	0.180761	0.179765	0.17979	0.181225	0.183243	0.183434	0.182534	0.183373	0.187758	0.187187	0.186801	0.188644	0.191032	0.192787	0.195416	0.199092	0.200277	0.202975	0.206493	0.209122	0.212012	0.215187	0.218462	0.221518	0.224183	0.22826	0.233393	0.235483	0.236799	0.2396	0.244642	0.247484	0.249672	0.251399	0.252263	0.255157	0.257368
HT_F37_LP_210217_b	HT	Anura	0.174124	0.168036	0.158299	0.157634	0.157013	0.158551	0.160685	0.160433	0.1596	0.16033	0.162068	0.161352	0.162248	0.163107	0.161975	0.158314	0.159973	0.164645	0.16631	0.164705	0.162995	0.163789	0.168392	0.170342	0.172185	0.175554	0.177093	0.177618	0.179365	0.183471	0.18409	0.185302	0.187739	0.189457	0.193816	0.197346	0.19883	0.202354	0.202751	0.203355	0.207215	0.207347	0.207857	0.2094	0.210499	0.21281	0.21404
HT_F37_LP_210217_c	HT	Anura	0.164918	0.164423	0.159316	0.153917	0.155808	0.156255	0.15534	0.156784	0.152001	0.150624	0.15476	0.156149	0.157056	0.156249	0.153473	0.151853	0.153408	0.156572	0.158547	0.159719	0.159445	0.1589	0.160696	0.162645	0.166497	0.171588	0.170951	0.173079	0.176959	0.17929	0.181686	0.18448	0.187803	0.191633	0.196551	0.200263	0.202312	0.205901	0.20762	0.209849	0.214661	0.216984	0.219555	0.222656	0.225028	0.227024	0.227966
HT_F38_LP_210217_a	HT	Anura	0.180704	0.180338	0.176067	0.172672	0.176296	0.175459	0.171281	0.170991	0.172518	0.172995	0.171799	0.170977	0.171122	0.17329	0.176058	0.171131	0.170791	0.17421	0.175722	0.176183	0.17613	0.17613	0.176701	0.177524	0.179565	0.182966	0.186107	0.187029	0.187425	0.189541	0.191986	0.193931	0.195565	0.197827	0.200941	0.204646	0.20762	0.20694	0.207917	0.210841	0.214195	0.215989	0.217403	0.218383	0.21838	0.220248	0.221255
HT_F38_LP_210217_b	HT	Anura	0.177168	0.177526	0.178053	0.171416	0.169084	0.170793	0.173203	0.172183	0.169907	0.168211	0.167684	0.167436	0.168277	0.169368	0.169701	0.168415	0.16783	0.169378	0.172792	0.171393	0.171111	0.173538	0.175523	0.176487	0.17842	0.181796	0.18313	0.184116	0.186593	0.191209	0.193441	0.195221	0.197641	0.200827	0.20366	0.206207	0.208882	0.212529	0.214569	0.215912	0.218232	0.222273	0.224352	0.225045	0.227343	0.229681	0.231105
HT_F38_LP_210217_c	HT	Anura	0.170476	0.169079	0.166462	0.162877	0.165305	0.167278	0.165275	0.159199	0.159117	0.159898	0.159516	0.161183	0.160643	0.161427	0.164732	0.161514	0.161432	0.163925	0.164818	0.165509	0.165236	0.164572	0.165411	0.170038	0.174551	0.176434	0.178037	0.178982	0.180904	0.184764	0.186145	0.18731	0.189921	0.194652	0.198957	0.203226	0.20718	0.208824	0.21057	0.213053	0.216136	0.219112	0.221613	0.223481	0.224931	0.228361	0.230461
HT_F39_LP_210217_a	HT	Anura	0.187996	0.18992	0.187304	0.18016	0.17895	0.17998	0.181895	0.184066	0.180667	0.176385	0.175821	0.181938	0.181369	0.179973	0.182875	0.183002	0.182129	0.182579	0.185667	0.185467	0.186658	0.189608	0.190397	0.191804	0.195631	0.200995	0.202137	0.201592	0.202503	0.206607	0.208521	0.210364	0.213506	0.218114	0.220656	0.22235	0.224694	0.228598	0.231189	0.233307	0.236032	0.236998	0.2393	0.242053	0.242344	0.243537	0.243862
HT_F39_LP_210217_b	HT	Anura	0.201904	0.202606	0.201355	0.199196	0.199637	0.200152	0.199796	0.198499	0.195068	0.191985	0.191201	0.19355	0.194432	0.194451	0.194908	0.195895	0.195941	0.197006	0.200929	0.200795	0.201689	0.203515	0.201357	0.203473	0.208664	0.213863	0.215745	0.216675	0.218164	0.220803	0.222228	0.224933	0.229195	0.233416	0.237007	0.239744	0.241989	0.244965	0.246567	0.248079	0.250806	0.252521	0.254718	0.256893	0.257558	0.258627	0.259304
HT_F39_LP_210217_c	HT	Anura	0.197624	0.200551	0.199128	0.196648	0.195234	0.19357	0.193177	0.195632	0.191006	0.188158	0.190617	0.193766	0.192924	0.192144	0.19423	0.19402	0.193366	0.194275	0.197434	0.19564	0.196879	0.200894	0.199671	0.200743	0.204484	0.209279	0.212415	0.211902	0.212465	0.218403	0.221876	0.224107	0.225867	0.227509	0.231821	0.236128	0.238801	0.241283	0.241386	0.24281	0.248015	0.249192	0.250081	0.251418	0.252175	0.25524	0.256066
HT_F40_LP_210217_a	HT	Anura	0.199761	0.198641	0.195281	0.195021	0.199093	0.19588	0.191042	0.196181	0.193818	0.19038	0.189607	0.189435	0.190877	0.193712	0.196325	0.193826	0.193793	0.196669	0.199524	0.199546	0.197649	0.196885	0.201288	0.202842	0.204047	0.207223	0.210873	0.212218	0.2129	0.215169	0.216367	0.218983	0.222563	0.224494	0.225897	0.227585	0.229962	0.233023	0.234239	0.235403	0.238231	0.239446	0.239766	0.240336	0.242189	0.243596	0.243665
HT_F40_LP_210217_b	HT	Anura	0.208131	0.209972	0.207593	0.202309	0.202998	0.204222	0.203378	0.20022	0.197908	0.197901	0.199912	0.201932	0.20161	0.200804	0.201225	0.201953	0.201501	0.201916	0.205131	0.20366	0.205102	0.20954	0.209832	0.211836	0.214825	0.217289	0.218305	0.219278	0.22157	0.225569	0.227853	0.231107	0.23523	0.238176	0.243793	0.247395	0.247687	0.250674	0.252594	0.25541	0.260454	0.261218	0.26088	0.261409	0.263574	0.266494	0.267689
HT_F40_LP_210217_c	HT	Anura	0.207254	0.205272	0.201725	0.198987	0.200653	0.199728	0.197679	0.199565	0.20111	0.19932	0.196024	0.198026	0.198618	0.198779	0.199515	0.197544	0.196998	0.199328	0.20322	0.199134	0.198933	0.204116	0.205798	0.207452	0.210605	0.214697	0.215527	0.215585	0.217053	0.220839	0.222881	0.225691	0.229451	0.232589	0.237552	0.240862	0.241379	0.242927	0.244355	0.246303	0.249251	0.251641	0.253864	0.255137	0.254547	0.257066	0.258539
HT_F41_LP_210217_a	HT	Anura	0.231958	0.230745	0.226733	0.226028	0.22661	0.22788	0.228154	0.225465	0.218933	0.216974	0.220424	0.220725	0.222919	0.224044	0.222375	0.222848	0.224031	0.2259	0.22857	0.230462	0.230349	0.230114	0.233927	0.236175	0.239717	0.24498	0.244334	0.244424	0.246503	0.249841	0.253563	0.257313	0.261029	0.264653	0.266101	0.268583	0.272893	0.274792	0.277352	0.280137	0.282246	0.284889	0.286905	0.288124	0.289103	0.290435	0.291206
HT_F41_LP_210217_b	HT	Anura	0.223229	0.223207	0.218959	0.212773	0.21257	0.214398	0.216827	0.219227	0.215909	0.212164	0.212254	0.21773	0.216932	0.214357	0.214588	0.213274	0.213497	0.216736	0.222311	0.222524	0.222132	0.223424	0.225533	0.227343	0.230109	0.234051	0.236573	0.237486	0.238086	0.240037	0.244172	0.246604	0.247604	0.250415	0.25395	0.256913	0.258925	0.261177	0.26256	0.264285	0.267156	0.268237	0.269407	0.270808	0.271622	0.273458	0.274342
HT_F41_LP_210217_c	HT	Anura	0.227299	0.222218	0.215925	0.215379	0.213517	0.214573	0.217113	0.217008	0.214477	0.212997	0.214248	0.217399	0.219156	0.218312	0.216028	0.217761	0.219794	0.221128	0.221835	0.220969	0.22196	0.224804	0.226387	0.229346	0.233191	0.236527	0.23693	0.238425	0.241137	0.243975	0.247199	0.248433	0.249739	0.255558	0.258053	0.260255	0.263603	0.264423	0.265875	0.26762	0.268726	0.269758	0.271629	0.273543	0.274038	0.275923	0.277022
HT_F42_LP_210217_a	HT	Anura	0.226185	0.223256	0.218146	0.218345	0.22057	0.217108	0.211772	0.212899	0.213156	0.212602	0.211766	0.210883	0.209821	0.210513	0.212882	0.210589	0.210652	0.213453	0.216177	0.215166	0.216141	0.219164	0.218981	0.220769	0.224224	0.228087	0.231163	0.233399	0.235879	0.239241	0.240046	0.242475	0.24711	0.251525	0.253791	0.256305	0.26032	0.264423	0.265582	0.266864	0.271383	0.275992	0.278665	0.279971	0.282022	0.285037	0.286796
HT_F42_LP_210217_b	HT	Anura	0.211816	0.215142	0.213306	0.207908	0.209431	0.209928	0.20808	0.206129	0.202623	0.200424	0.20139	0.205628	0.206019	0.204476	0.204154	0.206482	0.20626	0.20543	0.207613	0.207684	0.208879	0.211792	0.214098	0.214094	0.215978	0.221277	0.224515	0.224989	0.225307	0.228257	0.231461	0.235306	0.239409	0.242855	0.246265	0.249218	0.251704	0.254638	0.256607	0.258751	0.26215	0.265148	0.267133	0.268684	0.270992	0.273931	0.275182
HT_F42_LP_210217_c	HT	Anura	0.211383	0.2128	0.210148	0.205129	0.205985	0.207403	0.206515	0.203102	0.204635	0.204476	0.201455	0.201947	0.201891	0.202406	0.20403	0.203262	0.202377	0.203615	0.207971	0.210604	0.211164	0.21117	0.213288	0.214114	0.216896	0.222694	0.226382	0.226684	0.226619	0.229768	0.234999	0.238274	0.239891	0.243234	0.247125	0.250233	0.252582	0.256507	0.259062	0.261857	0.266327	0.268505	0.270509	0.272404	0.273238	0.275883	0.278
HT_F43_LP_210217_a	HT	Anura	0.227199	0.226559	0.225298	0.224269	0.225494	0.223049	0.220359	0.223964	0.223992	0.224335	0.225481	0.222776	0.226268	0.228703	0.225106	0.225135	0.22379	0.224757	0.231758	0.229098	0.228326	0.232252	0.2342	0.234476	0.237193	0.242772	0.242431	0.246068	0.25087	0.251855	0.254192	0.256826	0.259894	0.264316	0.267409	0.270221	0.273524	0.276842	0.278155	0.280088	0.284736	0.287475	0.290008	0.291931	0.291976	0.294015	0.295767
HT_F43_LP_210217_b	HT	Anura	0.23911	0.235281	0.229495	0.230312	0.231791	0.233706	0.233285	0.227847	0.224284	0.224794	0.228316	0.230874	0.229772	0.229423	0.232241	0.23171	0.231725	0.23282	0.234107	0.23502	0.235052	0.235232	0.237676	0.238567	0.241459	0.247039	0.247579	0.249566	0.252548	0.254592	0.25796	0.260977	0.263417	0.266197	0.268333	0.271578	0.275979	0.278277	0.281325	0.283964	0.285024	0.287445	0.289797	0.291568	0.293071	0.296111	0.297305
HT_F43_LP_210217_c	HT	Anura	0.234685	0.236837	0.233745	0.228214	0.229794	0.230127	0.229715	0.23253	0.229889	0.227723	0.2278	0.225628	0.227593	0.228639	0.225721	0.226589	0.227535	0.229621	0.233999	0.231756	0.230987	0.234061	0.237007	0.237799	0.24036	0.245707	0.246908	0.247287	0.248943	0.252816	0.256536	0.260788	0.264725	0.266692	0.269105	0.271537	0.274285	0.279685	0.281716	0.28331	0.287611	0.288526	0.291321	0.294996	0.295348	0.298239	0.299789
HT_F44_LP_210520_a	HT	Anura	0.201069	0.201293	0.198894	0.196255	0.196235	0.194184	0.192903	0.197034	0.195309	0.19335	0.194337	0.196839	0.198594	0.197062	0.193337	0.197638	0.197451	0.195969	0.200048	0.198677	0.19855	0.20168	0.20466	0.205136	0.207083	0.211672	0.212073	0.213851	0.216083	0.217054	0.221086	0.225321	0.229037	0.233145	0.235332	0.238083	0.241881	0.242967	0.245304	0.249175	0.253398	0.25578	0.256797	0.258182	0.261775	0.2638	0.265292
HT_F44_LP_210520_b	HT	Anura	0.211222	0.211278	0.206598	0.199699	0.198317	0.199507	0.202257	0.205705	0.201394	0.200315	0.204189	0.202826	0.202282	0.202224	0.202213	0.204978	0.206331	0.20637	0.206899	0.208306	0.209109	0.209649	0.211833	0.213138	0.214943	0.21775	0.218813	0.222414	0.226291	0.227593	0.230724	0.233832	0.236762	0.24067	0.244736	0.248891	0.252472	0.253783	0.2554	0.258807	0.263892	0.266503	0.268091	0.2704	0.274566	0.275824	0.275886
HT_F44_LP_210520_c	HT	Anura	0.210417	0.209762	0.202649	0.195838	0.199629	0.202932	0.202302	0.199189	0.19543	0.196346	0.200349	0.198475	0.198835	0.198166	0.19483	0.196805	0.199108	0.201341	0.204456	0.206555	0.204755	0.202659	0.208769	0.212714	0.213811	0.213589	0.214304	0.217431	0.221324	0.224019	0.227622	0.229558	0.230718	0.234279	0.237487	0.24128	0.245434	0.247156	0.249383	0.252137	0.254647	0.256433	0.257991	0.259854	0.262426	0.265565	0.266823
HT_F45_LP_210520_a	HT	Anura	0.194458	0.194214	0.190821	0.187194	0.187407	0.188933	0.188456	0.183547	0.178539	0.179393	0.184599	0.18473	0.185694	0.187374	0.188382	0.186823	0.18597	0.187679	0.19223	0.196148	0.196269	0.194892	0.198548	0.199092	0.200587	0.204654	0.203721	0.20388	0.206321	0.209981	0.211751	0.213386	0.21647	0.221699	0.224342	0.225899	0.228202	0.232242	0.234887	0.23701	0.239774	0.240991	0.241683	0.242848	0.245107	0.24667	0.247814
HT_F45_LP_210520_b	HT	Anura	0.190508	0.18921	0.187422	0.186207	0.182832	0.182789	0.186034	0.188956	0.185726	0.183421	0.184408	0.184485	0.186034	0.186905	0.185876	0.185899	0.186534	0.187781	0.189526	0.190604	0.191551	0.19263	0.193764	0.19524	0.197904	0.201344	0.202392	0.204964	0.208029	0.209567	0.210678	0.212301	0.215787	0.221912	0.222781	0.224543	0.229854	0.232676	0.234856	0.236783	0.238523	0.240135	0.241464	0.242551	0.243666	0.246294	0.247585
HT_F45_LP_210520_c	HT	Anura	0.191349	0.189482	0.18651	0.183995	0.178541	0.178844	0.18225	0.181122	0.17791	0.177832	0.18138	0.183668	0.185206	0.18458	0.181757	0.180222	0.181611	0.184542	0.18654	0.18755	0.187685	0.189005	0.194531	0.193664	0.191878	0.193659	0.195767	0.200065	0.204262	0.205754	0.206155	0.2083	0.212428	0.216543	0.218257	0.220881	0.225326	0.227429	0.228542	0.229559	0.231062	0.232704	0.234908	0.237524	0.239981	0.241804	0.242311
HT_F46_LP_210520_a	HT	Anura	0.194896	0.194391	0.193874	0.194511	0.19001	0.188843	0.190895	0.191601	0.189661	0.190377	0.192941	0.189534	0.187906	0.187606	0.18762	0.190224	0.191128	0.191452	0.193672	0.194646	0.194862	0.195757	0.19904	0.20032	0.200339	0.200564	0.201844	0.20627	0.210581	0.211326	0.212098	0.21348	0.216273	0.221071	0.224616	0.227667	0.230496	0.231697	0.232714	0.234045	0.235564	0.235737	0.237537	0.240493	0.242222	0.244807	0.245527
HT_F46_LP_210520_b	HT	Anura	0.181194	0.178453	0.175121	0.173563	0.175864	0.176136	0.175817	0.17868	0.175413	0.173326	0.173839	0.170361	0.170737	0.173087	0.174524	0.174764	0.173323	0.172878	0.176142	0.179187	0.179091	0.178052	0.182076	0.181761	0.181629	0.184218	0.182948	0.185209	0.189227	0.191279	0.193142	0.194742	0.19636	0.198507	0.201259	0.203809	0.205413	0.20567	0.205693	0.207041	0.210102	0.211039	0.21158	0.212929	0.215455	0.216286	0.215741
HT_F46_LP_210520_c	HT	Anura	0.194317	0.193331	0.19182	0.189888	0.187045	0.186608	0.188622	0.1908	0.187671	0.184932	0.185182	0.186306	0.188482	0.188419	0.18538	0.186201	0.18754	0.18953	0.192779	0.193123	0.191962	0.191731	0.19499	0.196529	0.199916	0.204963	0.200384	0.200126	0.203929	0.207391	0.211013	0.211404	0.210885	0.215213	0.218942	0.221556	0.22339	0.225087	0.22674	0.22853	0.230489	0.232201	0.233187	0.23457	0.237924	0.240069	0.239439
HT_F47_LP_210520_a	HT	Anura	0.207087	0.20896	0.205445	0.198826	0.198834	0.201006	0.2012	0.197128	0.196051	0.197348	0.19877	0.197395	0.197134	0.19762	0.197993	0.198554	0.198303	0.198399	0.200186	0.200897	0.201846	0.203669	0.205998	0.206839	0.208219	0.211215	0.213708	0.216213	0.218628	0.221055	0.22508	0.228608	0.231571	0.235261	0.238463	0.242172	0.246549	0.250132	0.250741	0.252153	0.257112	0.258262	0.260316	0.264132	0.267799	0.269339	0.270339
HT_F47_LP_210520_b	HT	Anura	0.217733	0.216004	0.208742	0.201373	0.20213	0.203786	0.205035	0.206981	0.20265	0.200762	0.202962	0.201668	0.200783	0.200841	0.201614	0.202761	0.20328	0.204218	0.206556	0.206065	0.205664	0.207332	0.211465	0.214817	0.216529	0.216958	0.217715	0.220533	0.224391	0.227638	0.230433	0.234197	0.23874	0.242513	0.244656	0.249062	0.255907	0.258478	0.260116	0.262691	0.266666	0.269013	0.271123	0.273267	0.275032	0.277244	0.278806
HT_F47_LP_210520_c	HT	Anura	0.201949	0.199922	0.200251	0.199557	0.19804	0.196565	0.19481	0.192363	0.192941	0.19444	0.195206	0.194842	0.195586	0.19641	0.196247	0.195653	0.194192	0.193994	0.197042	0.198721	0.20028	0.202483	0.205111	0.205747	0.206385	0.208406	0.210442	0.213231	0.215399	0.216324	0.221663	0.225379	0.227746	0.233256	0.235672	0.23859	0.243464	0.246248	0.247976	0.250362	0.254276	0.256794	0.259201	0.261818	0.264216	0.26567	0.266221
HT_F48_LP_210520_a	HT	Anura	0.181632	0.179263	0.175767	0.175543	0.170016	0.171079	0.175357	0.173239	0.170479	0.171392	0.174196	0.170919	0.170276	0.171589	0.172709	0.172765	0.172477	0.173399	0.176433	0.177492	0.176835	0.17686	0.181035	0.182186	0.182048	0.182836	0.184371	0.18808	0.192937	0.196957	0.197802	0.197821	0.199592	0.205034	0.210092	0.214135	0.217151	0.21933	0.221417	0.223699	0.225989	0.226782	0.228967	0.232274	0.234537	0.23636	0.237398
HT_F48_LP_210520_b	HT	Anura	0.204009	0.203115	0.199009	0.198634	0.195144	0.195019	0.197164	0.196961	0.194481	0.194844	0.19722	0.194016	0.193937	0.194957	0.194623	0.194933	0.195315	0.196325	0.198486	0.20008	0.19963	0.199215	0.203475	0.204378	0.205744	0.209651	0.210526	0.212077	0.214973	0.218696	0.222224	0.224266	0.226214	0.230836	0.233171	0.235528	0.239341	0.2432	0.245593	0.248022	0.251715	0.253531	0.254363	0.255558	0.258258	0.26009	0.260761
HT_F48_LP_210520_c	HT	Anura	0.193973	0.191527	0.185514	0.184656	0.183626	0.184155	0.185531	0.185751	0.182873	0.180333	0.180334	0.182938	0.185043	0.185598	0.184961	0.185507	0.185343	0.185294	0.186692	0.187622	0.186901	0.187031	0.193023	0.195075	0.195635	0.197553	0.20004	0.203912	0.207096	0.208006	0.210882	0.214737	0.218368	0.220797	0.223511	0.226981	0.230851	0.233899	0.235432	0.23741	0.241419	0.245153	0.24643	0.246867	0.249895	0.253286	0.254154
HT_F49_LP_210520_a	HT	Anura	0.162819	0.16142	0.160004	0.159151	0.158767	0.159575	0.159935	0.157777	0.15622	0.158236	0.161242	0.15718	0.158579	0.16301	0.165543	0.162563	0.162369	0.164486	0.16509	0.163486	0.164071	0.167477	0.170446	0.170672	0.170396	0.171171	0.171314	0.173348	0.17557	0.175834	0.176379	0.176979	0.178349	0.18157	0.183628	0.185534	0.187518	0.187616	0.187268	0.187655	0.189155	0.189749	0.190423	0.191434	0.192496	0.193394	0.19338
HT_F49_LP_210520_b	HT	Anura	0.154635	0.153043	0.152922	0.153154	0.1529	0.152937	0.152785	0.151527	0.149508	0.149929	0.152794	0.154496	0.156332	0.156353	0.154384	0.156158	0.156735	0.156447	0.15729	0.157791	0.158994	0.160813	0.161961	0.161473	0.163155	0.167643	0.167478	0.168702	0.170457	0.1708	0.173401	0.174027	0.174591	0.180587	0.182428	0.183302	0.185662	0.187878	0.190113	0.191707	0.192413	0.19402	0.195595	0.197054	0.198759	0.199821	0.200313
HT_F49_LP_210520_c	HT	Anura	0.17469	0.167275	0.162316	0.166353	0.166258	0.165287	0.16581	0.168569	0.16708	0.165235	0.16581	0.16899	0.168872	0.169807	0.17403	0.173167	0.171433	0.170723	0.171711	0.173715	0.174854	0.174966	0.175463	0.176058	0.178736	0.182708	0.180594	0.181695	0.18476	0.186186	0.188758	0.189067	0.188273	0.190568	0.192841	0.19485	0.196423	0.196789	0.198294	0.200237	0.201338	0.201619	0.201897	0.20316	0.205995	0.207222	0.207164
HT_F50_LP_210520_a	HT	Anura	0.178985	0.178695	0.175789	0.171726	0.169878	0.170475	0.171494	0.17034	0.168117	0.170384	0.174913	0.170973	0.169081	0.169909	0.171523	0.170917	0.169897	0.170707	0.174547	0.176371	0.176634	0.177086	0.180024	0.183168	0.185148	0.185793	0.186835	0.18929	0.1931	0.197143	0.197768	0.19778	0.199644	0.204619	0.206909	0.209228	0.213146	0.216628	0.216799	0.217324	0.22153	0.224755	0.225913	0.226292	0.22826	0.230124	0.230548
HT_F50_LP_210520_b	HT	Anura	0.173483	0.171575	0.172117	0.173344	0.171902	0.170825	0.170487	0.169783	0.16773	0.168272	0.170413	0.167508	0.167276	0.168213	0.168663	0.171945	0.171277	0.169408	0.171356	0.171517	0.170813	0.171266	0.175037	0.176162	0.178142	0.181917	0.179674	0.180218	0.183312	0.186221	0.189784	0.190938	0.190804	0.193311	0.196214	0.199521	0.202986	0.205637	0.206363	0.207939	0.212014	0.212276	0.21113	0.211197	0.214366	0.216854	0.216799
HT_F50_LP_210520_c	HT	Anura	0.183398	0.17851	0.174809	0.177239	0.177658	0.173866	0.171151	0.175884	0.17375	0.173101	0.175537	0.173084	0.173909	0.176015	0.176657	0.17622	0.176675	0.177999	0.179448	0.182104	0.180721	0.177754	0.182024	0.182463	0.184058	0.188944	0.187904	0.188096	0.190753	0.194591	0.196431	0.198275	0.201438	0.206081	0.208009	0.209739	0.212569	0.214355	0.21501	0.216783	0.220741	0.221234	0.221766	0.22361	0.22624	0.228049	0.227755
HT_F51_LP_210520_a	HT	Anura	0.189462	0.186112	0.18378	0.1845	0.185599	0.186708	0.186744	0.184529	0.179269	0.180173	0.185699	0.182108	0.180931	0.18193	0.183438	0.186979	0.186576	0.185247	0.188103	0.189822	0.190537	0.191764	0.195467	0.194813	0.194045	0.196089	0.197337	0.198641	0.200477	0.202999	0.205348	0.206529	0.206903	0.2078	0.209263	0.213296	0.218524	0.217825	0.218013	0.219488	0.220989	0.222323	0.222942	0.223532	0.225255	0.226542	0.226279
HT_F51_LP_210520_b	HT	Anura	0.182597	0.183553	0.181402	0.177266	0.176935	0.177982	0.178152	0.176147	0.175289	0.177753	0.18092	0.177538	0.17715	0.178542	0.179339	0.180306	0.179373	0.178311	0.179607	0.180306	0.182126	0.184162	0.183257	0.183951	0.186249	0.188832	0.189235	0.191891	0.19449	0.194113	0.195376	0.195976	0.197	0.201427	0.202187	0.203539	0.20713	0.207881	0.208987	0.210222	0.210853	0.211739	0.212599	0.213701	0.215485	0.21703	0.21691
HT_F51_LP_210520_c	HT	Anura	0.18449	0.185496	0.182135	0.178157	0.18069	0.184236	0.184051	0.177862	0.174411	0.176118	0.179602	0.176382	0.176942	0.179692	0.181235	0.179904	0.178935	0.180518	0.184846	0.184603	0.182552	0.183148	0.190634	0.191169	0.189079	0.189187	0.190716	0.192295	0.193509	0.194816	0.198939	0.200892	0.201599	0.205788	0.206873	0.207902	0.210303	0.210713	0.212389	0.214774	0.216502	0.21743	0.217598	0.218233	0.22081	0.222653	0.223038
HT_F52_LP_210520_a	HT	Anura	0.209012	0.212401	0.21351	0.204598	0.204523	0.203801	0.200621	0.197763	0.198798	0.201952	0.203622	0.19933	0.200851	0.202482	0.199632	0.199064	0.20234	0.205764	0.204796	0.203059	0.205735	0.211375	0.212705	0.211425	0.212211	0.216148	0.215687	0.220666	0.227373	0.229598	0.230803	0.233385	0.237524	0.24154	0.242757	0.246138	0.252543	0.254658	0.25666	0.260211	0.264965	0.265998	0.267449	0.270403	0.273576	0.274275	0.274694
HT_F52_LP_210520_b	HT	Anura	0.198816	0.196929	0.189239	0.186221	0.185494	0.18693	0.189579	0.191409	0.18485	0.180113	0.181693	0.185707	0.186372	0.185077	0.184596	0.187249	0.187136	0.185698	0.186743	0.189404	0.189499	0.188753	0.193696	0.195272	0.194614	0.194241	0.195604	0.199893	0.203551	0.203779	0.208431	0.211255	0.212444	0.216719	0.219489	0.221916	0.224489	0.22531	0.226982	0.229467	0.232013	0.234462	0.236346	0.237603	0.238521	0.239955	0.240867
HT_F52_LP_210520_c	HT	Anura	0.207021	0.203789	0.198452	0.193202	0.196166	0.199692	0.201023	0.20051	0.198582	0.197921	0.198719	0.198334	0.198665	0.197547	0.194599	0.195836	0.197235	0.198317	0.199724	0.200022	0.200412	0.201928	0.205007	0.205981	0.206402	0.207427	0.207205	0.210823	0.214657	0.214562	0.21748	0.220463	0.222959	0.22629	0.229171	0.232579	0.235977	0.235841	0.23763	0.240902	0.243641	0.244941	0.246063	0.247233	0.248069	0.249391	0.24982
HT_F53_LP_210520_a	HT	Anura	0.208415	0.207446	0.208132	0.208459	0.20518	0.204011	0.204274	0.202389	0.199978	0.198796	0.198521	0.196602	0.199401	0.200792	0.197477	0.199391	0.201528	0.202142	0.201365	0.202476	0.202677	0.202583	0.205782	0.205103	0.20682	0.213084	0.212928	0.214909	0.219196	0.223112	0.224244	0.225561	0.229182	0.235559	0.236994	0.238436	0.242884	0.247464	0.250965	0.253998	0.25719	0.258751	0.260469	0.26361	0.26842	0.270551	0.271435
HT_F53_LP_210520_b	HT	Anura	0.205323	0.205455	0.203168	0.201392	0.199116	0.198328	0.198555	0.197902	0.193817	0.192902	0.195465	0.194135	0.192695	0.1917	0.191936	0.19704	0.198141	0.195699	0.194199	0.197002	0.197456	0.19639	0.201267	0.202027	0.202334	0.204929	0.205805	0.20835	0.211396	0.213084	0.215456	0.217144	0.219498	0.225247	0.22889	0.232002	0.235398	0.237053	0.239136	0.24204	0.245275	0.247349	0.24855	0.250351	0.254298	0.256541	0.257067
HT_F53_LP_210520_c	HT	Anura	0.209114	0.207684	0.208083	0.207477	0.202026	0.20024	0.20159	0.200855	0.1959	0.195735	0.199785	0.196202	0.196805	0.198367	0.197339	0.196711	0.198276	0.200291	0.200374	0.202104	0.201901	0.201115	0.205307	0.20655	0.206927	0.208597	0.21027	0.213264	0.215981	0.216941	0.219689	0.220706	0.221932	0.228471	0.232296	0.23516	0.23821	0.239335	0.241601	0.245068	0.248758	0.251604	0.253532	0.255546	0.258903	0.261561	0.262713
HT_F54_LP_210520_a	HT	Anura	0.194406	0.18972	0.186028	0.188286	0.182979	0.180838	0.182027	0.181666	0.182353	0.182237	0.181214	0.181453	0.183089	0.183918	0.183026	0.184064	0.182596	0.180999	0.182939	0.183079	0.183876	0.186147	0.18863	0.18893	0.189252	0.19084	0.191273	0.193009	0.195894	0.198926	0.20173	0.202278	0.202296	0.205677	0.208016	0.20989	0.211874	0.213473	0.214838	0.216644	0.21899	0.219382	0.220268	0.221734	0.222523	0.224357	0.225106
HT_F54_LP_210520_b	HT	Anura	0.168092	0.166394	0.163273	0.162454	0.157963	0.15765	0.159891	0.159076	0.159131	0.159066	0.158221	0.156817	0.157243	0.157915	0.157187	0.154779	0.156497	0.159497	0.158876	0.159763	0.159699	0.159978	0.164973	0.16438	0.163716	0.166546	0.166867	0.169127	0.17236	0.174291	0.174789	0.17586	0.178242	0.181297	0.181324	0.182542	0.186345	0.187934	0.189137	0.190142	0.190905	0.191988	0.192676	0.193265	0.194597	0.196508	0.197148
HT_F54_LP_210520_c	HT	Anura	0.162317	0.161713	0.160634	0.159585	0.153741	0.152557	0.155043	0.15506	0.151528	0.151519	0.155313	0.155052	0.154948	0.152926	0.149461	0.154893	0.156152	0.155171	0.158128	0.158118	0.157583	0.15855	0.161733	0.16185	0.161117	0.161637	0.162447	0.165289	0.167383	0.166559	0.169925	0.17232	0.173644	0.177295	0.178018	0.179624	0.183256	0.18386	0.184453	0.185517	0.186769	0.187832	0.188567	0.189809	0.192528	0.193735	0.192569
HT_F55_LP_210520_a	HT	Anura	0.174603	0.170555	0.167214	0.170342	0.168637	0.167278	0.167045	0.166362	0.16445	0.164964	0.167972	0.169273	0.168449	0.165346	0.161808	0.164572	0.166223	0.167044	0.169619	0.170646	0.170882	0.17205	0.176001	0.175659	0.174215	0.174643	0.175657	0.178587	0.181756	0.183306	0.185084	0.185708	0.186497	0.190248	0.192558	0.19441	0.19668	0.198851	0.201041	0.203438	0.205835	0.206678	0.206882	0.207276	0.208499	0.210777	0.212051
HT_F55_LP_210520_b	HT	Anura	0.173054	0.171473	0.167779	0.165798	0.165324	0.163782	0.163054	0.165859	0.163196	0.162172	0.164341	0.163593	0.162168	0.161371	0.161561	0.161246	0.161464	0.161972	0.162288	0.163713	0.163917	0.164429	0.169777	0.170914	0.170211	0.170345	0.170342	0.171736	0.17306	0.172896	0.174521	0.176137	0.17786	0.180979	0.182113	0.183365	0.185476	0.185794	0.185371	0.185836	0.187972	0.189171	0.189328	0.189412	0.190715	0.191489	0.191139
HT_F55_LP_210520_c	HT	Anura	0.180359	0.175349	0.169695	0.167816	0.168745	0.169723	0.170083	0.17003	0.166578	0.165573	0.168363	0.170498	0.169309	0.16707	0.166475	0.16905	0.168757	0.167015	0.167672	0.16909	0.172281	0.175839	0.176366	0.175731	0.176176	0.178424	0.180048	0.183188	0.185239	0.183921	0.184724	0.186785	0.189547	0.192645	0.193733	0.195843	0.199578	0.20048	0.201522	0.203801	0.206976	0.207647	0.208441	0.209753	0.210583	0.211715	0.211951
HT_F56_LP_210520_a	HT	Anura	0.149531	0.149555	0.150106	0.147421	0.144108	0.143738	0.145433	0.145966	0.143229	0.143022	0.145866	0.145869	0.143882	0.143648	0.146446	0.145951	0.14636	0.147574	0.148051	0.148386	0.147862	0.148636	0.154625	0.152871	0.152087	0.157074	0.15728	0.15736	0.158059	0.159367	0.163472	0.165402	0.1656	0.168377	0.171828	0.175294	0.177657	0.176825	0.17667	0.178642	0.182172	0.182686	0.183227	0.185029	0.187802	0.189947	0.190718
HT_F56_LP_210520_b	HT	Anura	0.14358	0.145827	0.143907	0.139346	0.139471	0.139277	0.139349	0.141892	0.138036	0.134539	0.134164	0.133629	0.137628	0.141459	0.141497	0.141118	0.140804	0.141557	0.143713	0.143778	0.142479	0.142287	0.146315	0.146026	0.145522	0.147526	0.147293	0.149977	0.153179	0.15362	0.155759	0.156031	0.156221	0.161213	0.16204	0.162994	0.166292	0.167951	0.167452	0.166985	0.168692	0.171601	0.173545	0.1746	0.176225	0.178454	0.179091
HT_F56_LP_210520_c	HT	Anura	0.174933	0.174998	0.169202	0.162754	0.160897	0.163301	0.167099	0.168444	0.16586	0.162876	0.161999	0.163871	0.165663	0.166663	0.166872	0.166424	0.1677	0.169433	0.169528	0.170496	0.169714	0.168535	0.171682	0.173165	0.174606	0.176888	0.176473	0.178684	0.181589	0.182252	0.18468	0.185869	0.1866	0.190156	0.193178	0.195683	0.197701	0.198532	0.199654	0.201626	0.204218	0.205693	0.20674	0.20797	0.209765	0.211534	0.212179
HT_F57_LP_210520_a	HT	Anura	0.181394	0.178031	0.177492	0.176216	0.174242	0.174144	0.175125	0.174584	0.169693	0.169731	0.174754	0.173834	0.172112	0.170787	0.170644	0.173838	0.174206	0.172663	0.17263	0.173485	0.174316	0.176238	0.181725	0.183633	0.182713	0.181382	0.182228	0.185107	0.187907	0.188862	0.190938	0.192764	0.194947	0.199145	0.200835	0.202084	0.204415	0.207117	0.207769	0.208881	0.212447	0.213477	0.212645	0.212385	0.215389	0.217736	0.217973
HT_F57_LP_210520_b	HT	Anura	0.20006	0.194713	0.190811	0.192794	0.187502	0.18524	0.186956	0.188189	0.184287	0.181978	0.183089	0.182906	0.185133	0.186054	0.183871	0.185019	0.185555	0.185494	0.186171	0.187214	0.186715	0.186854	0.192743	0.192872	0.192007	0.193901	0.194238	0.197121	0.200402	0.201319	0.20389	0.204931	0.206166	0.212146	0.214993	0.217217	0.220121	0.220695	0.221057	0.222474	0.225154	0.226797	0.226793	0.226656	0.228687	0.230217	0.230575
HT_F57_LP_210520_c	HT	Anura	0.201614	0.202364	0.204579	0.20328	0.200061	0.196967	0.195984	0.197797	0.194859	0.193683	0.195283	0.193342	0.193637	0.193208	0.19081	0.193932	0.196733	0.197782	0.197971	0.20091	0.199811	0.197146	0.203283	0.204706	0.205023	0.207372	0.207794	0.209434	0.211646	0.213189	0.215824	0.218964	0.222404	0.226164	0.228897	0.232144	0.235815	0.236562	0.238413	0.241223	0.243622	0.244361	0.245974	0.248017	0.248524	0.250491	0.251165
HT_F58_LP_210520_a	HT	Anura	0.206557	0.208673	0.210889	0.20655	0.206344	0.204945	0.202843	0.202989	0.202673	0.203335	0.204085	0.20127	0.199477	0.199131	0.199909	0.202215	0.203788	0.204696	0.205988	0.208606	0.20742	0.205112	0.210803	0.212721	0.2141	0.217637	0.219582	0.224096	0.228168	0.228762	0.233176	0.23723	0.24016	0.24392	0.247218	0.251702	0.256803	0.257844	0.261002	0.265493	0.269003	0.271474	0.273746	0.276396	0.279565	0.281804	0.282868
HT_F58_LP_210520_b	HT	Anura	0.200731	0.20198	0.205128	0.204476	0.1996	0.19676	0.197445	0.199663	0.198087	0.197611	0.199016	0.197591	0.195987	0.194586	0.194017	0.197	0.198531	0.198721	0.199604	0.201139	0.201875	0.202889	0.20722	0.209816	0.212044	0.214982	0.216828	0.219839	0.222479	0.223444	0.228197	0.230755	0.231955	0.237272	0.241225	0.246033	0.25208	0.255401	0.257009	0.259303	0.263542	0.265397	0.267045	0.270113	0.275067	0.276797	0.277278
HT_F58_LP_210520_c	HT	Anura	0.202434	0.205232	0.204783	0.201275	0.198466	0.197062	0.197543	0.199421	0.19742	0.194276	0.192747	0.194449	0.196568	0.196699	0.19487	0.196746	0.197061	0.196386	0.19724	0.198934	0.200566	0.202634	0.206623	0.208107	0.20862	0.209814	0.211402	0.213798	0.217051	0.221123	0.226655	0.228992	0.229887	0.235152	0.238841	0.242977	0.248027	0.250321	0.253866	0.257667	0.260116	0.262723	0.265635	0.268313	0.270018	0.272604	0.274322
HT_F59_LP_210520_a	HT	Anura	0.17231	0.173087	0.171808	0.168221	0.165091	0.164841	0.166423	0.167015	0.165288	0.163538	0.162674	0.161673	0.163466	0.16582	0.166281	0.164231	0.163501	0.164475	0.16569	0.164592	0.162113	0.161958	0.168993	0.16798	0.165948	0.168048	0.167591	0.169676	0.173046	0.174859	0.174815	0.174585	0.175774	0.179241	0.17942	0.180442	0.183921	0.185282	0.186245	0.186938	0.187409	0.188858	0.189987	0.190736	0.191828	0.193557	0.193693
HT_F59_LP_210520_b	HT	Anura	0.175205	0.175141	0.172025	0.168902	0.164086	0.162961	0.164807	0.165541	0.161806	0.161159	0.164406	0.163921	0.162357	0.160675	0.159692	0.160678	0.161182	0.160558	0.159419	0.160575	0.161945	0.163066	0.164999	0.163699	0.163407	0.165837	0.164488	0.166626	0.170088	0.170851	0.171161	0.170741	0.17175	0.177162	0.178241	0.178888	0.181141	0.181022	0.182292	0.184481	0.1861	0.186593	0.187304	0.18855	0.189894	0.190971	0.190617
HT_F59_LP_210520_c	HT	Anura	0.182796	0.179048	0.173452	0.168591	0.174723	0.175664	0.172127	0.172254	0.167034	0.166029	0.17013	0.16909	0.168787	0.16849	0.16741	0.167922	0.167336	0.16597	0.165498	0.167862	0.168612	0.168139	0.171115	0.171272	0.172429	0.175418	0.170929	0.172591	0.177711	0.17966	0.180373	0.180293	0.180844	0.183573	0.183098	0.183932	0.187814	0.189882	0.192197	0.194338	0.195346	0.194458	0.19481	0.19675	0.198759	0.200521	0.200722
HT_F60_LP_210520_a	HT	Anura	0.211698	0.210868	0.214939	0.215666	0.207076	0.205539	0.210012	0.210897	0.206087	0.205586	0.209758	0.207501	0.204776	0.205238	0.208895	0.2081	0.207826	0.208958	0.210404	0.209878	0.209098	0.210684	0.21698	0.216279	0.214952	0.218022	0.221722	0.22248	0.223107	0.227171	0.231158	0.232781	0.234612	0.241475	0.24213	0.243213	0.247927	0.250011	0.251333	0.25361	0.257383	0.259063	0.259914	0.261299	0.264192	0.266778	0.267075
HT_F60_LP_210520_b	HT	Anura	0.199109	0.199754	0.199105	0.19384	0.191203	0.192415	0.194091	0.191751	0.189276	0.190449	0.193293	0.19002	0.193434	0.195689	0.191521	0.192195	0.193522	0.193644	0.192275	0.192626	0.193728	0.195292	0.197773	0.199069	0.200782	0.203395	0.203721	0.20639	0.209385	0.209939	0.211788	0.214656	0.217606	0.21945	0.221247	0.224377	0.228336	0.229564	0.230837	0.233407	0.236954	0.237242	0.238129	0.240149	0.241668	0.242895	0.242899
HT_F60_LP_210520_c	HT	Anura	0.157257	0.155296	0.149582	0.146229	0.153055	0.151694	0.145152	0.145431	0.14444	0.145536	0.147836	0.145031	0.146904	0.147206	0.142561	0.144833	0.146002	0.145346	0.145117	0.146699	0.14694	0.146716	0.150195	0.147901	0.146843	0.150623	0.150307	0.150451	0.150662	0.149907	0.151087	0.152748	0.154454	0.156441	0.156265	0.157231	0.160116	0.160449	0.159787	0.160033	0.161787	0.160493	0.15959	0.159921	0.160544	0.16147	0.161115
HT_F61_LP_210520_a	HT	Anura	0.193114	0.19307	0.194302	0.193359	0.188241	0.185411	0.185181	0.184498	0.181154	0.181432	0.184499	0.181211	0.181367	0.180805	0.177345	0.18106	0.183166	0.182133	0.180296	0.183403	0.18597	0.187434	0.191846	0.190502	0.189689	0.192922	0.192899	0.194624	0.197875	0.200905	0.203147	0.204051	0.205741	0.211385	0.213847	0.215665	0.21848	0.220319	0.221959	0.223878	0.226239	0.22845	0.229476	0.230466	0.233497	0.236485	0.237057
HT_F61_LP_210520_b	HT	Anura	0.22085	0.218317	0.217492	0.218395	0.213355	0.210222	0.209871	0.209375	0.207134	0.207386	0.209575	0.207514	0.207012	0.207864	0.208681	0.207971	0.210308	0.212385	0.209808	0.210838	0.212598	0.214487	0.21828	0.219053	0.219609	0.221692	0.22198	0.225254	0.22972	0.232371	0.234946	0.237266	0.240448	0.245877	0.24727	0.248529	0.251806	0.254187	0.256348	0.259116	0.262648	0.264427	0.265871	0.267644	0.269787	0.272042	0.273121
HT_F61_LP_210520_c	HT	Anura	0.216673	0.213666	0.211562	0.21256	0.206017	0.203979	0.206668	0.207972	0.204631	0.203398	0.205411	0.204683	0.203704	0.203484	0.204318	0.205621	0.205842	0.205309	0.205372	0.208155	0.210396	0.211147	0.211894	0.212158	0.214503	0.219001	0.21974	0.22188	0.225217	0.228085	0.23035	0.233009	0.237195	0.243386	0.2452	0.24694	0.250714	0.252675	0.255617	0.25868	0.260689	0.262992	0.265026	0.267123	0.269948	0.271934	0.272453
HT_F62_LP_210520_a	HT	Anura	0.214433	0.213309	0.210027	0.207165	0.207602	0.209785	0.210861	0.208108	0.202501	0.200583	0.203785	0.207338	0.209052	0.207578	0.204205	0.205532	0.207707	0.208816	0.208311	0.208605	0.209716	0.21175	0.214833	0.215851	0.21712	0.219808	0.220745	0.223105	0.22627	0.228804	0.231442	0.233579	0.235616	0.238583	0.241433	0.244195	0.246765	0.248726	0.249875	0.251638	0.25467	0.255199	0.255976	0.257347	0.25824	0.260541	0.261071
HT_F62_LP_210520_b	HT	Anura	0.215199	0.211521	0.208223	0.207995	0.210247	0.21182	0.211316	0.208726	0.204705	0.204511	0.207258	0.205154	0.204234	0.205017	0.206955	0.210294	0.210447	0.208544	0.20788	0.209016	0.209238	0.210084	0.216308	0.215815	0.214993	0.218525	0.221416	0.223728	0.223961	0.222497	0.229105	0.233774	0.234195	0.234659	0.237161	0.239559	0.240996	0.243895	0.246121	0.248095	0.250274	0.250509	0.250413	0.251161	0.253292	0.255529	0.255747
HT_F62_LP_210520_c	HT	Anura	0.195012	0.192602	0.191481	0.19124	0.194869	0.19357	0.190166	0.191515	0.186183	0.182884	0.184503	0.185408	0.187437	0.187713	0.185371	0.186495	0.186877	0.186498	0.186976	0.189238	0.190337	0.190933	0.194766	0.196297	0.196132	0.195988	0.197619	0.199797	0.20042	0.198855	0.201438	0.205723	0.208938	0.209036	0.210757	0.213056	0.214839	0.216421	0.217536	0.218638	0.219889	0.219416	0.220585	0.222698	0.222869	0.223809	0.224041
HT_F63_LP_210520_a	HT	Anura	0.153823	0.154026	0.152706	0.148748	0.149468	0.149487	0.148201	0.147187	0.142893	0.14263	0.146324	0.144999	0.147172	0.148441	0.14596	0.147077	0.14758	0.148034	0.150164	0.151347	0.152339	0.153336	0.15382	0.153133	0.153047	0.154547	0.156264	0.158625	0.160999	0.162736	0.164316	0.165794	0.168047	0.171986	0.171558	0.17341	0.179151	0.179564	0.179841	0.181032	0.182695	0.183088	0.184192	0.186103	0.187732	0.189461	0.190443
HT_F63_LP_210520_b	HT	Anura	0.14804	0.151049	0.150419	0.144959	0.143393	0.144497	0.1451	0.142374	0.14265	0.141146	0.138435	0.141745	0.142652	0.140732	0.138224	0.139408	0.141906	0.143704	0.14366	0.144831	0.145211	0.145461	0.148581	0.150137	0.150914	0.151738	0.151268	0.15516	0.158734	0.156931	0.158475	0.16029	0.161937	0.164941	0.166083	0.167834	0.170565	0.170038	0.169492	0.170847	0.174216	0.175026	0.175545	0.177	0.179455	0.179874	0.179573
HT_F63_LP_210520_c	HT	Anura	0.146578	0.146571	0.147052	0.144305	0.141609	0.142446	0.144618	0.143754	0.142292	0.142096	0.142442	0.139955	0.14245	0.145123	0.143829	0.141869	0.14419	0.148231	0.148881	0.1464	0.1443	0.145672	0.152078	0.151381	0.1506	0.15385	0.152332	0.15315	0.155759	0.157501	0.158094	0.158558	0.159891	0.162624	0.163197	0.16528	0.169216	0.168383	0.168259	0.170602	0.174636	0.174996	0.1738	0.17312	0.174539	0.177162	0.178115
HT_F64_LP_210520_a	HT	Anura	0.217469	0.216601	0.21427	0.211697	0.209389	0.21042	0.213816	0.216218	0.212908	0.21097	0.21249	0.212765	0.214329	0.216218	0.217038	0.215758	0.214982	0.217069	0.22224	0.220408	0.219721	0.223495	0.229131	0.231365	0.231953	0.233381	0.236991	0.240237	0.244005	0.249394	0.253097	0.25527	0.258156	0.264489	0.266672	0.269595	0.275334	0.278865	0.280565	0.282516	0.286205	0.289077	0.290423	0.291209	0.293323	0.297444	0.299317
HT_F64_LP_210520_b	HT	Anura	0.209752	0.203461	0.200192	0.205449	0.202059	0.199535	0.200538	0.203153	0.202786	0.202501	0.202797	0.200598	0.201319	0.204704	0.208581	0.20927	0.208725	0.208389	0.209214	0.210317	0.212442	0.215872	0.220164	0.221709	0.223459	0.226714	0.22692	0.22898	0.233727	0.239775	0.242625	0.244478	0.247352	0.252349	0.25554	0.259035	0.263743	0.267464	0.270159	0.272156	0.273954	0.275951	0.277483	0.27945	0.283209	0.285294	0.285408
HT_F64_LP_210520_c	HT	Anura	0.21236	0.2101	0.208783	0.209886	0.209534	0.209337	0.20925	0.20862	0.209443	0.209495	0.208019	0.206328	0.208944	0.21182	0.211861	0.212857	0.213292	0.213477	0.214429	0.21718	0.21884	0.219353	0.22126	0.221501	0.223249	0.227818	0.230862	0.233775	0.236496	0.238896	0.242001	0.244919	0.248001	0.252208	0.254856	0.257222	0.26038	0.264393	0.266089	0.267393	0.270335	0.271659	0.272713	0.274363	0.276761	0.277301	0.276762
HT_F65_LP_210520_a	HT	Anura	0.205299	0.203561	0.202161	0.200691	0.198098	0.198947	0.202069	0.203042	0.196254	0.194262	0.198473	0.196354	0.197256	0.198763	0.19877	0.202139	0.20191	0.200086	0.201364	0.20371	0.204589	0.204872	0.208243	0.210934	0.213239	0.215744	0.218081	0.222067	0.225846	0.227693	0.231933	0.235225	0.238471	0.245064	0.248014	0.252008	0.258772	0.26292	0.265939	0.269383	0.274169	0.278823	0.281962	0.284264	0.287607	0.292348	0.295481
HT_F65_LP_210520_b	HT	Anura	0.19637	0.195255	0.194097	0.195188	0.191128	0.187036	0.186013	0.188498	0.184807	0.182871	0.184828	0.184552	0.183959	0.184655	0.186451	0.184377	0.18543	0.1878	0.187538	0.19035	0.191643	0.191919	0.196222	0.194621	0.194203	0.199254	0.202811	0.206046	0.208564	0.210291	0.213722	0.216592	0.219966	0.226739	0.231298	0.23516	0.239095	0.241052	0.244375	0.248791	0.25288	0.255157	0.258085	0.261958	0.26561	0.26851	0.270129
HT_F65_LP_210520_c	HT	Anura	0.198743	0.195398	0.193727	0.19616	0.194316	0.192704	0.193513	0.196216	0.190399	0.188621	0.193517	0.194469	0.191218	0.188872	0.190272	0.189845	0.189865	0.190995	0.193117	0.195798	0.19587	0.195099	0.199249	0.201173	0.202136	0.203935	0.2065	0.209183	0.212836	0.217954	0.221256	0.223233	0.225767	0.231	0.234373	0.238147	0.243193	0.246792	0.250103	0.25351	0.256988	0.259703	0.26228	0.265213	0.268749	0.272013	0.273856
HT_F66_LP_210520_a	HT	Anura	0.157607	0.154953	0.150919	0.149942	0.150516	0.151278	0.153466	0.157958	0.15244	0.14867	0.15053	0.150777	0.150771	0.150822	0.15122	0.152661	0.152531	0.152647	0.15537	0.155692	0.154335	0.153915	0.157826	0.159596	0.160746	0.162232	0.160659	0.162168	0.165035	0.166024	0.167781	0.168942	0.170403	0.174348	0.177415	0.179449	0.180841	0.1821	0.182862	0.184304	0.186955	0.18761	0.188022	0.189028	0.190719	0.193164	0.193521
HT_F66_LP_210520_b	HT	Anura	0.158458	0.155339	0.154613	0.155536	0.151215	0.147721	0.147292	0.149035	0.146365	0.144388	0.14551	0.147849	0.149396	0.149036	0.147222	0.147374	0.146864	0.147318	0.150738	0.151765	0.150967	0.150676	0.15398	0.155925	0.15671	0.156968	0.155981	0.158202	0.161531	0.162644	0.163335	0.164313	0.1667	0.171324	0.172852	0.173537	0.175386	0.178392	0.178588	0.178636	0.18139	0.183471	0.183045	0.182205	0.184779	0.187311	0.188132
HT_F66_LP_210520_c	HT	Anura	0.158769	0.160386	0.158659	0.154344	0.154936	0.156434	0.157533	0.158286	0.156713	0.15702	0.158557	0.155032	0.155528	0.15726	0.157363	0.159294	0.158624	0.157753	0.160433	0.161841	0.161677	0.161244	0.162825	0.164808	0.166687	0.167709	0.165875	0.166834	0.169957	0.172714	0.174758	0.17572	0.177296	0.181969	0.184059	0.185592	0.187659	0.188095	0.18755	0.188534	0.192242	0.193628	0.193632	0.194348	0.197814	0.200292	0.199605
HT_F67_LP_210520_a	HT	Anura	0.211145	0.216078	0.218073	0.209933	0.201879	0.20291	0.208461	0.208102	0.202832	0.202092	0.206169	0.204809	0.20449	0.205258	0.206006	0.205948	0.206323	0.206795	0.206988	0.21039	0.211225	0.210453	0.214994	0.216474	0.217656	0.220617	0.222138	0.224677	0.227906	0.231029	0.235655	0.238099	0.239744	0.24515	0.249827	0.251848	0.252453	0.257423	0.260856	0.263102	0.265864	0.269234	0.270158	0.269803	0.271694	0.275273	0.27697
HT_F67_LP_210520_b	HT	Anura	0.214181	0.211735	0.211847	0.213442	0.206483	0.204008	0.205613	0.20448	0.202634	0.202493	0.204398	0.206394	0.206812	0.204596	0.201291	0.204299	0.207382	0.208615	0.208524	0.210648	0.213175	0.214699	0.214721	0.21495	0.216798	0.220192	0.222227	0.226458	0.230097	0.23038	0.233993	0.237209	0.240228	0.245803	0.248558	0.251074	0.254972	0.2587	0.260365	0.26204	0.265612	0.26795	0.269538	0.271388	0.274433	0.276586	0.276505
HT_F67_LP_210520_c	HT	Anura	0.208473	0.205891	0.19924	0.19715	0.197437	0.197608	0.197993	0.199618	0.196543	0.196157	0.199313	0.198572	0.196099	0.194689	0.195715	0.196986	0.197029	0.197651	0.200879	0.20209	0.201905	0.202685	0.207433	0.208604	0.209132	0.211551	0.213828	0.217073	0.220354	0.222768	0.226604	0.228846	0.230553	0.235332	0.239036	0.241616	0.243753	0.24637	0.248952	0.251533	0.254001	0.255179	0.256301	0.257908	0.259884	0.260909	0.261211
HT_F68_LP_210520_a	HT	Anura	0.209816	0.208177	0.206063	0.203906	0.202177	0.202656	0.202714	0.198849	0.197485	0.199393	0.201886	0.199472	0.199743	0.201107	0.201093	0.199481	0.19983	0.201788	0.203513	0.205117	0.20525	0.205786	0.210853	0.210806	0.211137	0.214989	0.215371	0.217068	0.220386	0.224099	0.227177	0.228813	0.230849	0.236311	0.239517	0.241903	0.244708	0.24725	0.249607	0.252395	0.255618	0.256502	0.257975	0.260762	0.263828	0.264666	0.264418
HT_F68_LP_210520_b	HT	Anura	0.206605	0.201978	0.200547	0.200471	0.197102	0.199027	0.20288	0.200514	0.196143	0.1953	0.197189	0.194249	0.196374	0.200137	0.201334	0.200484	0.198216	0.19734	0.200095	0.201066	0.201686	0.20311	0.205585	0.205259	0.206515	0.211113	0.212644	0.215878	0.218755	0.218812	0.221589	0.224099	0.226457	0.23089	0.234107	0.236989	0.240025	0.24215	0.244616	0.247078	0.248856	0.249513	0.25216	0.255483	0.25596	0.257041	0.257674
HT_F68_LP_210520_c	HT	Anura	0.201668	0.197549	0.197765	0.201314	0.200659	0.198542	0.198322	0.20139	0.193178	0.190814	0.196936	0.195375	0.194927	0.195649	0.196838	0.200424	0.202015	0.202056	0.202711	0.203865	0.202957	0.202042	0.206767	0.208531	0.210208	0.213495	0.213521	0.215482	0.219207	0.222785	0.225284	0.226346	0.228058	0.233555	0.237983	0.240755	0.242506	0.244848	0.246261	0.248061	0.251521	0.255281	0.25729	0.257913	0.259007	0.260858	0.260737
HT_F69_LP_210520_a	HT	Anura	0.185266	0.186701	0.186664	0.180926	0.177489	0.1786	0.182073	0.183551	0.18036	0.178575	0.179483	0.178267	0.178753	0.180251	0.181467	0.181906	0.182001	0.182294	0.18315	0.183749	0.184498	0.185839	0.187971	0.187158	0.186678	0.189095	0.193446	0.19633	0.198828	0.202598	0.204225	0.205357	0.208432	0.215196	0.2154	0.2165	0.221664	0.223257	0.224657	0.226748	0.22933	0.23066	0.231832	0.233431	0.235589	0.238171	0.239337
HT_F69_LP_210520_b	HT	Anura	0.173232	0.17293	0.173382	0.173768	0.16967	0.16967	0.172407	0.171833	0.168392	0.16662	0.167134	0.165909	0.16835	0.170348	0.168762	0.167157	0.167672	0.169017	0.169014	0.169551	0.171272	0.174069	0.177121	0.177825	0.177435	0.177472	0.178352	0.181439	0.185703	0.189365	0.191478	0.192438	0.193958	0.197932	0.19799	0.198826	0.202668	0.205481	0.206935	0.208034	0.209766	0.211273	0.21162	0.212101	0.214824	0.216247	0.216667
HT_F69_LP_210520_c	HT	Anura	0.186358	0.184148	0.180704	0.176159	0.177023	0.179555	0.182243	0.184451	0.181522	0.180622	0.182233	0.178549	0.177482	0.178762	0.180583	0.181898	0.182192	0.181923	0.181976	0.183067	0.183048	0.183393	0.188406	0.190553	0.190681	0.191053	0.193797	0.196172	0.198159	0.200451	0.202449	0.204484	0.206867	0.209684	0.211411	0.21425	0.218101	0.218371	0.219305	0.221312	0.223599	0.225334	0.226658	0.228034	0.22996	0.231881	0.23181
HT_F70_LP_210520_a	HT	Anura	0.148407	0.149679	0.150316	0.147723	0.145608	0.146381	0.148748	0.149265	0.143222	0.140523	0.143703	0.145748	0.148505	0.148615	0.145196	0.145244	0.146806	0.148703	0.149888	0.148776	0.149245	0.152201	0.155293	0.154454	0.153731	0.155701	0.156873	0.16058	0.164348	0.165525	0.169596	0.172647	0.174854	0.179206	0.182822	0.187855	0.194043	0.196223	0.197802	0.199818	0.202532	0.206022	0.209226	0.211855	0.214237	0.217044	0.219197
HT_F70_LP_210520_b	HT	Anura	0.15583	0.153373	0.152034	0.1559	0.155634	0.152481	0.150406	0.152886	0.15073	0.149283	0.150609	0.151621	0.152441	0.151732	0.149811	0.15163	0.152871	0.153898	0.156125	0.155844	0.154423	0.154533	0.159078	0.160791	0.162049	0.164163	0.162271	0.165685	0.171438	0.173823	0.174664	0.175958	0.180046	0.188345	0.191326	0.193197	0.196822	0.199707	0.201872	0.204632	0.208631	0.210785	0.212874	0.215497	0.218317	0.22017	0.221829
HT_F70_LP_210520_c	HT	Anura	0.163127	0.163902	0.16429	0.163502	0.158852	0.15885	0.162204	0.162658	0.158067	0.155386	0.15665	0.157484	0.157918	0.158881	0.160574	0.160745	0.160502	0.160664	0.161743	0.163501	0.163075	0.162357	0.166954	0.167796	0.169496	0.174031	0.173007	0.174314	0.177395	0.179614	0.182335	0.184553	0.187424	0.193099	0.196641	0.201307	0.207295	0.207985	0.209818	0.213002	0.216169	0.219349	0.221249	0.223258	0.227742	0.229924	0.230399
HT_F71_LP_210520_a	HT	Anura	0.182672	0.178107	0.175414	0.176161	0.176347	0.17678	0.177912	0.179589	0.178746	0.178806	0.179999	0.178513	0.179466	0.180701	0.180363	0.181108	0.181225	0.18153	0.183445	0.186439	0.186209	0.184379	0.187603	0.190219	0.192191	0.194234	0.196566	0.200117	0.203182	0.204407	0.207553	0.211477	0.214934	0.217004	0.219359	0.223742	0.229025	0.229599	0.231554	0.235347	0.239195	0.239618	0.241086	0.243672	0.244957	0.247982	0.249898
HT_F71_LP_210520_b	HT	Anura	0.194381	0.192851	0.19457	0.195896	0.192452	0.192527	0.194053	0.190727	0.186218	0.187868	0.193698	0.191703	0.191611	0.191798	0.190817	0.193708	0.194224	0.194175	0.197139	0.197287	0.197512	0.199395	0.20247	0.201292	0.201358	0.205689	0.208788	0.211015	0.213095	0.215861	0.219209	0.221256	0.223415	0.228883	0.232284	0.235263	0.238764	0.241063	0.244477	0.247778	0.249573	0.251821	0.253596	0.255547	0.258934	0.261383	0.262851
HT_F71_LP_210520_c	HT	Anura	0.201626	0.199732	0.197279	0.194665	0.190489	0.190935	0.194205	0.195028	0.195394	0.193614	0.190394	0.189232	0.192618	0.194638	0.192073	0.192493	0.193179	0.194876	0.198505	0.198775	0.198628	0.200146	0.203688	0.203313	0.203912	0.208142	0.210555	0.212401	0.214886	0.21861	0.221076	0.222582	0.225028	0.230619	0.232733	0.235139	0.239414	0.241308	0.243877	0.247473	0.251118	0.252139	0.253122	0.254974	0.257392	0.260778	0.262108
HT_F72_LP_210520_a	HT	Anura	0.190506	0.188447	0.179226	0.176274	0.177717	0.179859	0.180517	0.178941	0.176611	0.176135	0.177813	0.179305	0.177718	0.176622	0.178648	0.181174	0.18104	0.180011	0.181214	0.183014	0.183457	0.18336	0.185764	0.186768	0.188528	0.191538	0.190592	0.192882	0.196612	0.198372	0.201676	0.203681	0.205003	0.20858	0.211936	0.215258	0.218533	0.220998	0.222142	0.223152	0.225163	0.227339	0.228771	0.230132	0.232793	0.235203	0.235792
HT_F72_LP_210520_b	HT	Anura	0.185101	0.186397	0.185641	0.18298	0.183229	0.183124	0.182004	0.180733	0.180004	0.179616	0.18004	0.182473	0.18166	0.179766	0.179382	0.180414	0.180606	0.181216	0.18384	0.183367	0.184125	0.186823	0.188358	0.189203	0.189746	0.190457	0.191971	0.193528	0.195428	0.197962	0.199758	0.201217	0.203394	0.207368	0.21045	0.213116	0.215582	0.217035	0.216386	0.216874	0.220699	0.222123	0.223005	0.224049	0.225148	0.226784	0.2276
HT_F72_LP_210520_c	HT	Anura	0.190288	0.183656	0.178232	0.179692	0.182828	0.181452	0.178113	0.178726	0.177652	0.178627	0.181457	0.18091	0.180832	0.181838	0.18311	0.181885	0.180393	0.179426	0.17931	0.18121	0.183686	0.185697	0.186853	0.188663	0.19076	0.192499	0.193273	0.195438	0.197801	0.198766	0.200319	0.202437	0.205543	0.209947	0.21112	0.212301	0.215515	0.219245	0.221702	0.22329	0.22499	0.227096	0.228676	0.229646	0.230563	0.232355	0.233715
HT_F73_LP_210520_a	HT	Anura	0.196059	0.193792	0.190896	0.19038	0.182843	0.184891	0.191328	0.188133	0.184461	0.183566	0.184953	0.184709	0.183141	0.183834	0.187601	0.186844	0.185942	0.186404	0.188184	0.189464	0.190539	0.192144	0.195014	0.195496	0.196557	0.199672	0.200994	0.203761	0.207696	0.211261	0.212592	0.213635	0.216168	0.221121	0.223484	0.226054	0.230026	0.232221	0.234274	0.237618	0.242449	0.245184	0.245449	0.24543	0.248233	0.250902	0.251967
HT_F73_LP_210520_b	HT	Anura	0.195129	0.194595	0.193216	0.192349	0.191705	0.194413	0.195948	0.190318	0.189585	0.190973	0.192791	0.19613	0.19717	0.194566	0.190198	0.192376	0.194461	0.196031	0.198506	0.198816	0.199505	0.201599	0.204207	0.204166	0.205591	0.210098	0.211894	0.213936	0.215743	0.216827	0.221171	0.225033	0.228344	0.233541	0.236328	0.239542	0.244136	0.246445	0.24929	0.25263	0.255583	0.25725	0.259053	0.261288	0.263531	0.266233	0.268406
HT_F73_LP_210520_c	HT	Anura	0.190701	0.189117	0.186371	0.187479	0.184023	0.183899	0.186159	0.185543	0.180618	0.18181	0.187854	0.183992	0.18411	0.184471	0.182037	0.184604	0.185305	0.18571	0.189111	0.188186	0.188626	0.191951	0.19501	0.195865	0.196347	0.197816	0.199223	0.201606	0.205271	0.20976	0.212745	0.213368	0.214408	0.220275	0.223171	0.225559	0.229342	0.23326	0.2355	0.23748	0.240586	0.242494	0.243822	0.245514	0.248435	0.251623	0.253261
HT_F74_LP_210520_a	HT	Anura	0.223194	0.217139	0.212475	0.21586	0.214867	0.212544	0.211322	0.212005	0.207025	0.204435	0.206044	0.205283	0.205816	0.206247	0.205687	0.20705	0.206587	0.206841	0.210735	0.208634	0.205352	0.20533	0.210978	0.212341	0.211535	0.211441	0.211787	0.215045	0.218442	0.219145	0.222206	0.223178	0.223242	0.227236	0.229429	0.231397	0.233997	0.235352	0.235783	0.236751	0.23911	0.240426	0.240939	0.241874	0.244539	0.245902	0.245906
HT_F74_LP_210520_b	HT	Anura	0.20467	0.20429	0.200359	0.196763	0.196247	0.196883	0.197758	0.198172	0.193546	0.193107	0.196441	0.19161	0.190762	0.191016	0.189592	0.191857	0.19359	0.194268	0.194745	0.194319	0.194726	0.196713	0.199689	0.198877	0.197211	0.197425	0.199089	0.201735	0.203714	0.203896	0.204587	0.205508	0.207524	0.211909	0.214464	0.216487	0.218816	0.220289	0.220878	0.222395	0.22554	0.225107	0.224975	0.226104	0.227432	0.228735	0.228861
HT_F74_LP_210520_c	HT	Anura	0.201246	0.201088	0.196387	0.189737	0.190932	0.192304	0.192403	0.192581	0.18737	0.185713	0.188536	0.186773	0.189013	0.189181	0.18402	0.184043	0.185383	0.186369	0.186559	0.187935	0.188455	0.188732	0.191576	0.190849	0.189768	0.190953	0.192679	0.19422	0.196268	0.199188	0.199115	0.200902	0.204724	0.207207	0.209317	0.210697	0.211617	0.21364	0.214362	0.215327	0.218126	0.220625	0.221361	0.221157	0.222109	0.224307	0.225171
HT_F75_LP_210520_a	HT	Anura	0.173131	0.167648	0.16313	0.16658	0.165718	0.164618	0.166029	0.170392	0.168159	0.165581	0.165111	0.163354	0.165929	0.16844	0.167552	0.167422	0.167418	0.16704	0.166454	0.169647	0.171854	0.172793	0.176308	0.175147	0.173922	0.17593	0.177838	0.180003	0.181666	0.182552	0.185855	0.18612	0.18485	0.188146	0.190451	0.19196	0.193219	0.194045	0.194399	0.195264	0.197051	0.197195	0.197027	0.197458	0.198849	0.19995	0.199946
HT_F75_LP_210520_b	HT	Anura	0.176716	0.176874	0.176497	0.17094	0.170973	0.174894	0.177339	0.172971	0.16953	0.171191	0.175971	0.175932	0.172893	0.170068	0.169874	0.172409	0.173043	0.173292	0.176213	0.178455	0.178628	0.178187	0.180672	0.182162	0.183101	0.184206	0.184986	0.188331	0.192322	0.194426	0.196944	0.198259	0.199339	0.202787	0.206222	0.209406	0.212335	0.215023	0.215952	0.217476	0.221252	0.222539	0.222808	0.22367	0.226365	0.229336	0.230695
HT_F75_LP_210520_c	HT	Anura	0.172047	0.173577	0.174372	0.172171	0.169048	0.168617	0.170819	0.173226	0.172022	0.171455	0.172006	0.169295	0.167921	0.169005	0.171692	0.17251	0.171335	0.170463	0.172165	0.172421	0.173153	0.174778	0.176036	0.177263	0.179329	0.181619	0.179981	0.181415	0.183652	0.183205	0.185524	0.187548	0.190326	0.197129	0.198207	0.197659	0.19867	0.199688	0.201403	0.203531	0.205431	0.206319	0.206008	0.206272	0.209411	0.21157	0.212198
HT_F76_LP_210520_a	HT	Anura	0.208363	0.205387	0.202241	0.198594	0.202858	0.203832	0.200738	0.198169	0.19433	0.195169	0.199005	0.195641	0.195441	0.196897	0.197228	0.196421	0.197486	0.19987	0.20167	0.202788	0.203486	0.204904	0.20848	0.207664	0.207131	0.209878	0.211561	0.215047	0.219227	0.222091	0.223266	0.22372	0.225756	0.231726	0.234654	0.237139	0.240888	0.244076	0.245089	0.246432	0.250084	0.251825	0.251858	0.25217	0.255161	0.257432	0.257667
HT_F76_LP_210520_b	HT	Anura	0.192954	0.19016	0.188752	0.186096	0.189329	0.189586	0.186744	0.184931	0.181588	0.181903	0.185085	0.183444	0.184271	0.184057	0.180591	0.179848	0.181713	0.184159	0.18495	0.186218	0.186634	0.186606	0.188123	0.189006	0.191774	0.196087	0.194068	0.19435	0.19748	0.20088	0.201103	0.201481	0.203984	0.208805	0.211472	0.21421	0.21756	0.21777	0.217914	0.219182	0.22166	0.223936	0.224491	0.224317	0.225635	0.22673	0.226558
HT_F76_LP_210520_c	HT	Anura	0.210867	0.206528	0.20043	0.196169	0.197554	0.199531	0.199976	0.198779	0.196434	0.195834	0.196862	0.196024	0.19658	0.198526	0.200857	0.201901	0.202257	0.201807	0.200727	0.202222	0.202716	0.203711	0.210752	0.210618	0.208506	0.209809	0.213982	0.218152	0.221089	0.222504	0.222353	0.223786	0.227964	0.233912	0.236177	0.238461	0.242397	0.244176	0.245695	0.247219	0.248745	0.250928	0.252138	0.25337	0.256756	0.259074	0.259878
HT_F77_LP_210520_a	HT	Anura	0.178843	0.177662	0.17744	0.176868	0.176171	0.176566	0.177319	0.176816	0.17458	0.172904	0.172854	0.173819	0.176478	0.177576	0.175524	0.173899	0.17492	0.177626	0.179715	0.180286	0.179362	0.179512	0.184817	0.187386	0.187875	0.188345	0.19057	0.193645	0.195215	0.194321	0.197849	0.201271	0.20376	0.20729	0.209404	0.211962	0.215401	0.21703	0.218704	0.220661	0.222703	0.224904	0.225869	0.226344	0.228132	0.229881	0.230457
HT_F77_LP_210520_b	HT	Anura	0.202112	0.203319	0.2027	0.199811	0.197875	0.197687	0.197689	0.195872	0.195859	0.197642	0.199043	0.196191	0.196746	0.196459	0.192854	0.193838	0.194769	0.195608	0.197785	0.200299	0.201805	0.202734	0.205005	0.207434	0.210268	0.21251	0.209734	0.211879	0.21646	0.218192	0.219225	0.221448	0.225271	0.229607	0.230445	0.232475	0.236941	0.237623	0.239005	0.241998	0.245595	0.24567	0.246473	0.248303	0.249124	0.250931	0.25219
HT_F77_LP_210520_c	HT	Anura	0.200576	0.199104	0.197167	0.195396	0.198154	0.197427	0.196031	0.199977	0.194591	0.192035	0.195336	0.194975	0.195243	0.195405	0.194864	0.1955	0.197201	0.199166	0.200369	0.200173	0.20027	0.201784	0.204899	0.206077	0.20747	0.209897	0.20927	0.210919	0.214333	0.217163	0.218179	0.219966	0.223008	0.22598	0.227664	0.229874	0.232778	0.233252	0.233761	0.235709	0.23892	0.238758	0.239591	0.241803	0.243192	0.24333	0.243668
HT_F78_LP_210520_a	HT	Anura	0.186003	0.181225	0.176854	0.17987	0.17885	0.176013	0.174616	0.177176	0.178079	0.176351	0.174703	0.178906	0.177221	0.174334	0.17582	0.181992	0.181979	0.179424	0.18219	0.185786	0.184941	0.183711	0.193195	0.196206	0.195189	0.195281	0.20007	0.204564	0.207118	0.208537	0.214732	0.218495	0.22042	0.226461	0.230865	0.234902	0.239161	0.241601	0.245811	0.249694	0.251345	0.255849	0.258913	0.260691	0.263948	0.267643	0.269695
HT_F78_LP_210520_b	HT	Anura	0.208117	0.202438	0.197401	0.199848	0.193806	0.193315	0.198017	0.199982	0.195606	0.194982	0.198853	0.196618	0.195757	0.197596	0.201142	0.203545	0.200686	0.198495	0.203822	0.204838	0.204376	0.20633	0.213789	0.215011	0.213424	0.213743	0.217804	0.22206	0.226058	0.230266	0.234304	0.235311	0.237369	0.247819	0.251154	0.252552	0.256353	0.260929	0.263982	0.266739	0.270724	0.274897	0.276153	0.276233	0.279298	0.282334	0.283368
HT_F78_LP_210520_c	HT	Anura	0.206853	0.204396	0.196096	0.19274	0.198173	0.198728	0.196655	0.200428	0.198637	0.195292	0.19374	0.194681	0.196029	0.197233	0.198572	0.201888	0.200924	0.19864	0.200512	0.203587	0.205571	0.206517	0.208454	0.208784	0.210637	0.215087	0.217195	0.2204	0.223904	0.226598	0.232073	0.237016	0.240721	0.244514	0.247941	0.25218	0.256412	0.256193	0.259571	0.26496	0.268715	0.270636	0.273241	0.2758	0.276046	0.277887	0.279933
HT_F79_LP_210520_a	HT	Anura	0.187713	0.186639	0.18248	0.174914	0.177558	0.180839	0.180622	0.177108	0.177198	0.178535	0.178276	0.174376	0.178128	0.180089	0.174563	0.175458	0.177017	0.178203	0.179696	0.181402	0.183218	0.185371	0.188118	0.186847	0.18713	0.191114	0.190326	0.192922	0.197546	0.200481	0.202101	0.204731	0.208444	0.211544	0.213323	0.216391	0.22094	0.222615	0.224642	0.22745	0.230538	0.233316	0.234655	0.235808	0.238933	0.240452	0.241654
HT_F79_LP_210520_b	HT	Anura	0.180251	0.175979	0.17246	0.173462	0.171878	0.172214	0.17392	0.173864	0.170512	0.168419	0.169622	0.17258	0.170342	0.168394	0.170662	0.170866	0.169975	0.17056	0.174453	0.17559	0.175143	0.175349	0.178553	0.18034	0.181292	0.182684	0.185469	0.188261	0.190714	0.192908	0.195111	0.195815	0.197291	0.203708	0.208329	0.211667	0.214231	0.214646	0.217283	0.220823	0.223051	0.225035	0.22753	0.229694	0.230219	0.233253	0.235101
HT_F79_LP_210520_c	HT	Anura	0.177895	0.176907	0.169835	0.164625	0.161574	0.164362	0.167958	0.164679	0.160749	0.160931	0.163428	0.159813	0.161393	0.163345	0.161729	0.162896	0.164586	0.166185	0.167711	0.169581	0.168996	0.167869	0.171831	0.171403	0.172398	0.177624	0.178657	0.180211	0.182865	0.185767	0.187684	0.189168	0.192285	0.199191	0.201429	0.203462	0.20789	0.211479	0.212964	0.215294	0.220372	0.221874	0.222554	0.223929	0.226344	0.228519	0.22962
HT_F80_LP_210520_a	HT	Anura	0.203459	0.19685	0.193685	0.195725	0.191567	0.188113	0.188239	0.191404	0.190294	0.190102	0.191427	0.188665	0.186641	0.187046	0.189392	0.189957	0.187865	0.186789	0.190453	0.192034	0.19055	0.189881	0.196862	0.198149	0.198016	0.200021	0.199891	0.200502	0.202918	0.207024	0.211022	0.210883	0.210211	0.216911	0.220794	0.223013	0.225406	0.228315	0.229595	0.231467	0.235803	0.239167	0.238757	0.237601	0.24123	0.243612	0.243752
HT_F80_LP_210520_b	HT	Anura	0.186884	0.189882	0.191733	0.186773	0.188802	0.186776	0.183894	0.188399	0.18806	0.18583	0.18448	0.184701	0.184981	0.183663	0.181476	0.185461	0.18605	0.184198	0.184712	0.188148	0.187963	0.185833	0.190493	0.192868	0.192734	0.192257	0.195263	0.199171	0.201593	0.201905	0.206712	0.210262	0.211179	0.211903	0.214687	0.217425	0.219211	0.222173	0.224373	0.226557	0.229492	0.231387	0.231726	0.231849	0.233905	0.236828	0.238623
HT_F80_LP_210520_c	HT	Anura	0.18559	0.18548	0.189518	0.189412	0.184369	0.180478	0.180191	0.182644	0.178701	0.179948	0.186126	0.18245	0.178154	0.177237	0.179803	0.179191	0.179268	0.180337	0.181156	0.179842	0.181321	0.185865	0.189035	0.18755	0.18715	0.190357	0.189886	0.19143	0.193829	0.194926	0.198562	0.200127	0.201612	0.208764	0.20962	0.209845	0.213332	0.217331	0.217414	0.217137	0.220374	0.223555	0.224151	0.223775	0.226116	0.229126	0.229851
HT_F81_LP_210520_a	HT	Anura	0.17209	0.168997	0.163487	0.160386	0.160724	0.162176	0.163419	0.163623	0.159789	0.160862	0.166131	0.163553	0.164114	0.1648	0.163166	0.165291	0.16746	0.168437	0.168528	0.170461	0.173973	0.178089	0.181246	0.181288	0.182095	0.185523	0.187172	0.19133	0.196864	0.201144	0.202771	0.205074	0.208806	0.212531	0.21547	0.21967	0.225013	0.227354	0.228661	0.230631	0.234099	0.237238	0.239562	0.241651	0.244537	0.247283	0.248544
HT_F81_LP_210520_b	HT	Anura	0.175812	0.17454	0.173213	0.173197	0.17122	0.169994	0.169404	0.168133	0.167662	0.168985	0.170877	0.169947	0.170974	0.17322	0.175044	0.175504	0.175017	0.175446	0.178411	0.181173	0.182733	0.184589	0.189763	0.189993	0.190008	0.193	0.194525	0.197563	0.201052	0.203405	0.206374	0.209018	0.212008	0.216872	0.220988	0.225038	0.229239	0.232371	0.23444	0.236727	0.240264	0.244062	0.247022	0.248733	0.249617	0.253455	0.255971
HT_F81_LP_210520_c	HT	Anura	0.184946	0.185518	0.183487	0.180972	0.175202	0.173902	0.175765	0.175017	0.170153	0.170344	0.176341	0.178748	0.178289	0.175269	0.172353	0.178605	0.180353	0.179992	0.184165	0.184041	0.183032	0.184084	0.188515	0.190538	0.192699	0.196233	0.196595	0.198843	0.202762	0.20655	0.209598	0.211737	0.214633	0.220517	0.22332	0.226717	0.232143	0.2354	0.236049	0.237302	0.241811	0.246661	0.248535	0.249627	0.254558	0.257016	0.257336
HT_F82_LP_210520_a	HT	Anura	0.228146	0.230456	0.230707	0.226897	0.226214	0.224822	0.224082	0.226596	0.223289	0.220526	0.221585	0.22453	0.225316	0.224333	0.223321	0.224706	0.226077	0.227076	0.22809	0.228762	0.229312	0.230815	0.234735	0.236881	0.238378	0.240538	0.24313	0.247078	0.25097	0.253394	0.255841	0.259677	0.265042	0.270806	0.273053	0.275204	0.279426	0.284308	0.288063	0.291079	0.294199	0.297228	0.299827	0.302259	0.30501	0.307336	0.309465
HT_F82_LP_210520_b	HT	Anura	0.22066	0.215228	0.21367	0.218296	0.219036	0.216717	0.214995	0.217245	0.214777	0.213382	0.214796	0.214816	0.213701	0.214202	0.217145	0.217528	0.216493	0.215687	0.21674	0.219747	0.220683	0.220872	0.226026	0.227214	0.228054	0.231355	0.234148	0.235977	0.2384	0.242846	0.246641	0.250137	0.254173	0.259335	0.260282	0.262764	0.268806	0.272179	0.274233	0.276806	0.280922	0.283945	0.286449	0.289075	0.292252	0.295001	0.296326
HT_F82_LP_210520_c	HT	Anura	0.230861	0.229538	0.226273	0.22046	0.222432	0.223799	0.223748	0.22484	0.222288	0.220543	0.222147	0.226397	0.223346	0.220074	0.222142	0.222538	0.225017	0.226412	0.223316	0.22683	0.229197	0.229461	0.233444	0.234163	0.235091	0.238532	0.240878	0.244966	0.249288	0.251873	0.254842	0.256521	0.258425	0.263912	0.269127	0.273086	0.275525	0.276437	0.279218	0.284151	0.289351	0.288974	0.290166	0.29389	0.296939	0.298594	0.299055
HT_M01_LP_210214_a	HT	Anura	0.195899	0.19459	0.188048	0.181818	0.178674	0.178521	0.179245	0.177793	0.171053	0.168278	0.17112	0.171389	0.172001	0.171376	0.168909	0.168047	0.169258	0.171477	0.17272	0.170405	0.169424	0.171142	0.173211	0.176437	0.179693	0.181942	0.182862	0.183138	0.184255	0.187153	0.189494	0.191383	0.193653	0.197314	0.200026	0.203103	0.206578	0.20762	0.207943	0.20981	0.213879	0.21473	0.216195	0.217961	0.217669	0.220925	0.221996
HT_M01_LP_210214_b	HT	Anura	0.184684	0.183626	0.17973	0.175002	0.173742	0.170047	0.165322	0.164545	0.167039	0.165773	0.160675	0.160002	0.16388	0.16529	0.161022	0.160912	0.160411	0.160461	0.16274	0.160507	0.160728	0.164836	0.168211	0.166514	0.166223	0.170243	0.170652	0.170654	0.171686	0.174127	0.176012	0.177784	0.17887	0.178407	0.181793	0.185217	0.186392	0.187613	0.188675	0.190382	0.192916	0.193459	0.194961	0.196233	0.194444	0.197702	0.198858
HT_M01_LP_210214_c	HT	Anura	0.177678	0.175198	0.16621	0.16456	0.162348	0.158001	0.156273	0.162238	0.156055	0.152091	0.155232	0.155812	0.15068	0.147415	0.150203	0.149095	0.147944	0.147468	0.147311	0.148014	0.148579	0.148826	0.149466	0.151439	0.154126	0.156034	0.154255	0.153861	0.15569	0.158411	0.158484	0.1584	0.159329	0.161141	0.163395	0.164869	0.165261	0.165855	0.166181	0.167536	0.170087	0.167976	0.169247	0.171905	0.16889	0.169433	0.170526
HT_M02_LP_210214_a	HT	Anura	0.198166	0.198837	0.195829	0.188326	0.187956	0.186239	0.185077	0.189379	0.181028	0.176908	0.180937	0.178828	0.180873	0.18332	0.182439	0.181359	0.18161	0.183386	0.185482	0.182851	0.184152	0.188475	0.18618	0.187644	0.191262	0.194814	0.199433	0.200557	0.201316	0.205526	0.208187	0.208106	0.208738	0.215712	0.220038	0.223344	0.227234	0.230679	0.234217	0.237123	0.238929	0.241346	0.244213	0.246915	0.248753	0.250576	0.25153
HT_M02_LP_210214_b	HT	Anura	0.193303	0.192676	0.186309	0.181768	0.182862	0.184359	0.182778	0.177035	0.17345	0.173462	0.175175	0.173732	0.171525	0.1705	0.171928	0.176595	0.174695	0.171565	0.175731	0.1759	0.17478	0.174934	0.177715	0.180763	0.18315	0.184899	0.18741	0.189032	0.191418	0.195782	0.196719	0.198074	0.200929	0.204029	0.207277	0.21066	0.214021	0.216932	0.218346	0.219942	0.223049	0.224963	0.226993	0.228585	0.228558	0.231556	0.233509
HT_M02_LP_210214_c	HT	Anura	0.1905	0.188778	0.180219	0.177549	0.178843	0.17694	0.17344	0.173653	0.17232	0.169488	0.166935	0.167707	0.169255	0.169974	0.169181	0.167638	0.166583	0.168841	0.175064	0.17148	0.169721	0.172314	0.172274	0.174665	0.17766	0.179511	0.180877	0.181738	0.183532	0.187044	0.188473	0.189985	0.192175	0.194319	0.196394	0.199012	0.202087	0.204273	0.205712	0.20719	0.209224	0.210906	0.211067	0.210802	0.212304	0.214202	0.214782
HT_M03_LP_210214_a	HT	Anura	0.213602	0.211545	0.208705	0.206482	0.202387	0.197214	0.194428	0.197153	0.194609	0.192377	0.192592	0.191713	0.192798	0.192969	0.190873	0.192129	0.191073	0.190422	0.194151	0.193373	0.191583	0.191934	0.195987	0.197801	0.199709	0.203243	0.205632	0.206828	0.207999	0.210536	0.214853	0.217007	0.217581	0.220487	0.226067	0.229836	0.23095	0.235623	0.237198	0.238224	0.242004	0.245004	0.246624	0.24788	0.250477	0.252884	0.253717
HT_M03_LP_210214_b	HT	Anura	0.194845	0.192137	0.192016	0.189703	0.18634	0.184611	0.183478	0.180084	0.172122	0.172679	0.179989	0.174575	0.173554	0.173962	0.171934	0.172039	0.170459	0.170864	0.176806	0.17376	0.1725	0.175458	0.176149	0.1778	0.180228	0.182332	0.182115	0.183848	0.186369	0.187564	0.190023	0.191204	0.191993	0.195561	0.199674	0.202575	0.204041	0.206119	0.208003	0.210459	0.213739	0.214943	0.215473	0.216366	0.218194	0.220507	0.221528
HT_M03_LP_210214_c	HT	Anura	0.208088	0.205472	0.197464	0.193048	0.196953	0.194503	0.189303	0.192164	0.187099	0.18271	0.183284	0.185497	0.18577	0.185523	0.185634	0.18209	0.181448	0.183657	0.185721	0.185531	0.184364	0.184308	0.187472	0.188285	0.189534	0.19249	0.192408	0.193599	0.195854	0.197925	0.201199	0.203312	0.204634	0.20745	0.210262	0.213955	0.217727	0.217568	0.217886	0.219884	0.222901	0.223294	0.224652	0.226425	0.226	0.227898	0.228431
HT_M04_LP_210214_a	HT	Anura	0.171115	0.170447	0.166313	0.160647	0.155604	0.155924	0.157645	0.153776	0.150598	0.14964	0.149888	0.148038	0.147927	0.147538	0.145432	0.144443	0.144875	0.144914	0.143254	0.146961	0.147943	0.145563	0.146535	0.146337	0.14834	0.15295	0.152093	0.151258	0.152987	0.157448	0.159298	0.159852	0.160539	0.162457	0.164534	0.167906	0.171832	0.172075	0.172512	0.173948	0.175904	0.176707	0.177855	0.179687	0.181656	0.1829	0.183171
HT_M04_LP_210214_b	HT	Anura	0.158151	0.162151	0.156676	0.145646	0.141542	0.13957	0.139336	0.141726	0.137241	0.133973	0.134307	0.132148	0.131176	0.131482	0.131899	0.129909	0.127449	0.126239	0.127304	0.129316	0.129963	0.129462	0.130298	0.131559	0.133397	0.13516	0.134084	0.133549	0.135339	0.139202	0.139057	0.138603	0.139727	0.142353	0.1441	0.145557	0.147117	0.148108	0.149258	0.150111	0.150357	0.151453	0.152302	0.152752	0.153289	0.154175	0.154967
HT_M04_LP_210214_c	HT	Anura	0.175495	0.171124	0.164019	0.162357	0.161689	0.157603	0.153584	0.15548	0.152212	0.148557	0.148156	0.151266	0.151806	0.150822	0.149659	0.145873	0.143647	0.144262	0.146774	0.146415	0.146083	0.146722	0.147118	0.149707	0.152033	0.152633	0.153593	0.153655	0.154344	0.157215	0.160162	0.162381	0.163748	0.164617	0.164923	0.167576	0.172252	0.172962	0.173097	0.174317	0.176802	0.177117	0.178387	0.179876	0.179114	0.182254	0.18389
HT_M05_LP_210214_a	HT	Anura	0.190413	0.188909	0.178496	0.174272	0.178787	0.17239	0.163466	0.170802	0.170818	0.164539	0.159458	0.167008	0.167373	0.163623	0.162096	0.16535	0.163471	0.160791	0.164901	0.166705	0.166052	0.164945	0.166621	0.170259	0.172552	0.172788	0.176217	0.180237	0.18244	0.182199	0.186445	0.189188	0.189585	0.191166	0.19723	0.201562	0.20197	0.20483	0.208035	0.209458	0.208787	0.212348	0.216475	0.218159	0.216193	0.219457	0.221982
HT_M05_LP_210214_b	HT	Anura	0.171301	0.171906	0.166819	0.159467	0.158593	0.158607	0.157677	0.155981	0.15083	0.147248	0.147041	0.14761	0.148483	0.148348	0.14678	0.145403	0.14584	0.147689	0.14924	0.147149	0.146049	0.147818	0.151034	0.151388	0.151773	0.153979	0.154986	0.155897	0.157595	0.160294	0.161921	0.161725	0.161535	0.164435	0.165662	0.166953	0.169256	0.170903	0.170157	0.170802	0.1752	0.174862	0.174617	0.175601	0.176486	0.177929	0.178234
HT_M05_LP_210214_c	HT	Anura	0.172247	0.171265	0.166559	0.16294	0.160042	0.158431	0.157111	0.154424	0.149252	0.149614	0.15382	0.148763	0.148094	0.150361	0.15141	0.147914	0.147325	0.149526	0.151157	0.150357	0.149879	0.150355	0.150248	0.150421	0.152483	0.156086	0.15678	0.157691	0.159684	0.162091	0.160956	0.161471	0.163776	0.164364	0.166694	0.169142	0.170471	0.171121	0.17282	0.174525	0.174928	0.174806	0.17522	0.175819	0.175657	0.177291	0.177575
HT_M06_LP_210214_a	HT	Anura	0.181226	0.184612	0.183013	0.172822	0.170374	0.170633	0.172204	0.174425	0.165046	0.160975	0.165333	0.162783	0.161563	0.16195	0.16227	0.159484	0.159374	0.161715	0.163776	0.164564	0.164416	0.164835	0.167952	0.170305	0.172396	0.174653	0.175894	0.177605	0.180188	0.182996	0.182544	0.183276	0.1868	0.191883	0.19371	0.196164	0.200227	0.20006	0.202479	0.205782	0.207173	0.208993	0.211581	0.213681	0.213635	0.21558	0.217288
HT_M06_LP_210214_b	HT	Anura	0.170525	0.170986	0.166736	0.160393	0.158616	0.156528	0.15448	0.154813	0.152024	0.148168	0.146396	0.149989	0.15121	0.150825	0.15038	0.148312	0.146474	0.147731	0.153081	0.152271	0.150371	0.150687	0.15355	0.155264	0.156818	0.158849	0.159389	0.161945	0.164097	0.163262	0.16516	0.166482	0.167556	0.17117	0.173039	0.175858	0.179764	0.179241	0.178387	0.179629	0.183409	0.185226	0.186824	0.188072	0.187913	0.188884	0.188887
HT_M06_LP_210214_c	HT	Anura	0.176286	0.178107	0.173574	0.161853	0.164971	0.166034	0.163496	0.163467	0.160808	0.157973	0.156242	0.154782	0.155178	0.156138	0.156029	0.153564	0.152692	0.153532	0.154399	0.153746	0.153467	0.153788	0.153438	0.157402	0.160098	0.159167	0.162461	0.16412	0.165421	0.168722	0.170555	0.172399	0.174918	0.177793	0.177929	0.179161	0.182731	0.184178	0.186483	0.18919	0.191157	0.192225	0.1934	0.194297	0.194159	0.197876	0.199304
HT_M07_LP210214_a	HT	Anura	0.191829	0.188483	0.180082	0.173194	0.178044	0.178979	0.175616	0.175446	0.176985	0.17558	0.171955	0.173066	0.174668	0.175207	0.174297	0.17277	0.172626	0.174108	0.176383	0.177958	0.177944	0.177274	0.178328	0.180214	0.182518	0.184652	0.185571	0.186545	0.188042	0.190039	0.191836	0.193331	0.195098	0.197857	0.198126	0.199871	0.203988	0.204785	0.204947	0.20635	0.209408	0.210258	0.210492	0.210441	0.209992	0.213608	0.214791
HT_M07_LP_210214_b	HT	Anura	0.198254	0.197795	0.191833	0.185805	0.186002	0.184486	0.182352	0.18415	0.181413	0.17655	0.17311	0.174429	0.17801	0.179848	0.178255	0.177897	0.176193	0.175469	0.178614	0.180926	0.181392	0.180721	0.180969	0.183049	0.186406	0.189379	0.188601	0.188819	0.190889	0.193755	0.194525	0.196285	0.199464	0.202216	0.202643	0.203507	0.206316	0.209715	0.208885	0.20798	0.211187	0.213004	0.214552	0.215059	0.213218	0.214369	0.215449
HT_M07_LP_210214_c	HT	Anura	0.17476	0.17347	0.164882	0.158462	0.160414	0.158949	0.156425	0.160304	0.154828	0.150167	0.150761	0.151614	0.151957	0.15231	0.152796	0.151298	0.151081	0.152666	0.154846	0.154282	0.152593	0.152057	0.154797	0.156935	0.15879	0.160558	0.160608	0.160324	0.161965	0.166103	0.165087	0.165344	0.167323	0.167143	0.16962	0.172789	0.174269	0.172298	0.171535	0.173505	0.177239	0.177021	0.176538	0.177016	0.177992	0.1804	0.180935
HT_M08_LP_210214_a	HT	Anura	0.200672	0.202221	0.197809	0.190418	0.190744	0.186922	0.182316	0.186025	0.18457	0.180828	0.178532	0.180173	0.180964	0.18183	0.18321	0.180806	0.180416	0.182112	0.183356	0.181938	0.181083	0.182382	0.185409	0.189195	0.191381	0.19172	0.194405	0.19701	0.199831	0.203571	0.207145	0.21005	0.21241	0.21502	0.22099	0.226202	0.22879	0.232201	0.233818	0.235764	0.240166	0.244785	0.247557	0.249025	0.251324	0.254798	0.256939
HT_M08_LP_210214_b	HT	Anura	0.189048	0.188713	0.18385	0.180712	0.175253	0.171779	0.171434	0.172789	0.170001	0.165858	0.163979	0.167425	0.168555	0.16731	0.165505	0.165028	0.164157	0.164405	0.167222	0.166422	0.166494	0.168475	0.16968	0.17045	0.172451	0.175727	0.176524	0.178106	0.181906	0.187305	0.188183	0.188628	0.190731	0.194429	0.196939	0.199757	0.203533	0.206634	0.208292	0.210158	0.213584	0.21633	0.218317	0.219917	0.221752	0.223951	0.225354
HT_M08_LP_210214_c	HT	Anura	0.183534	0.180023	0.173053	0.168823	0.171155	0.17059	0.166025	0.161431	0.1596	0.161512	0.163975	0.159787	0.159106	0.161112	0.162485	0.159696	0.156758	0.157414	0.162546	0.159616	0.156922	0.158208	0.161473	0.164598	0.167071	0.168444	0.167202	0.168645	0.171621	0.173498	0.176022	0.178497	0.180344	0.181383	0.183828	0.187225	0.190231	0.190758	0.190793	0.191743	0.194035	0.195608	0.195626	0.195435	0.197297	0.199151	0.199635
HT_M09_LP_210214_a	HT	Anura	0.193276	0.19097	0.188231	0.184639	0.186428	0.186475	0.183792	0.180965	0.17934	0.178987	0.179314	0.179197	0.17784	0.17838	0.181746	0.181557	0.180507	0.181391	0.185316	0.184035	0.183447	0.184742	0.18426	0.186604	0.190578	0.194086	0.195243	0.196162	0.197713	0.199897	0.201043	0.202571	0.204867	0.207431	0.209681	0.211067	0.212412	0.216903	0.21732	0.217025	0.219927	0.220261	0.221365	0.222566	0.221368	0.223823	0.22537
HT_M09_LP_210214_b	HT	Anura	0.202806	0.204222	0.200839	0.195328	0.194573	0.192881	0.190829	0.191488	0.188518	0.186582	0.187789	0.190046	0.192261	0.191902	0.188925	0.189537	0.191368	0.193276	0.194097	0.189655	0.189693	0.194257	0.194213	0.195475	0.198966	0.203147	0.202994	0.204638	0.208284	0.211662	0.211402	0.211797	0.213536	0.214746	0.219543	0.223293	0.224233	0.227177	0.227491	0.227391	0.229498	0.230666	0.23256	0.234573	0.235	0.236143	0.236176
HT_M09_LP_210214_c	HT	Anura	0.211337	0.205208	0.197085	0.194439	0.195501	0.197389	0.197752	0.195024	0.189483	0.187782	0.190469	0.190638	0.189674	0.190512	0.193394	0.190785	0.188675	0.189328	0.192532	0.194192	0.195456	0.196174	0.195077	0.198131	0.202243	0.204135	0.20316	0.202889	0.205672	0.211339	0.212025	0.211129	0.212309	0.218058	0.220308	0.221988	0.22483	0.22601	0.226745	0.22795	0.229949	0.231324	0.232869	0.233658	0.232371	0.234461	0.23543
HT_M10_LP_210214_a	HT	Anura	0.248696	0.248634	0.243677	0.235348	0.24029	0.242125	0.239217	0.237683	0.23518	0.232926	0.231501	0.230352	0.230119	0.233046	0.237976	0.234052	0.233289	0.235251	0.235326	0.236785	0.238489	0.239871	0.241104	0.240832	0.2426	0.247647	0.251391	0.254262	0.256446	0.258281	0.260108	0.262373	0.265008	0.26748	0.268234	0.269442	0.27234	0.275988	0.277122	0.277871	0.280481	0.281538	0.282846	0.283759	0.282688	0.285059	0.28513
HT_M10_LP_210214_b	HT	Anura	0.225001	0.222007	0.217429	0.218835	0.220438	0.2184	0.215001	0.21485	0.213527	0.211385	0.20976	0.21041	0.212091	0.21262	0.211225	0.210919	0.2098	0.209756	0.212705	0.212103	0.213613	0.216182	0.212767	0.214424	0.218904	0.222715	0.22491	0.225929	0.226171	0.226339	0.228175	0.229321	0.23083	0.235694	0.237589	0.239656	0.242513	0.240396	0.2393	0.24061	0.243315	0.243184	0.242849	0.243034	0.243177	0.243729	0.24308
HT_M10_LP_210214_c	HT	Anura	0.222566	0.219412	0.21409	0.21045	0.211148	0.212591	0.211505	0.206274	0.20363	0.204213	0.205766	0.203746	0.206133	0.208653	0.207494	0.20623	0.204816	0.204891	0.207515	0.207686	0.20731	0.208105	0.21083	0.210199	0.212172	0.218514	0.219023	0.218614	0.219136	0.221061	0.223064	0.224216	0.225562	0.229051	0.229402	0.230323	0.233164	0.233472	0.233027	0.233572	0.235747	0.236358	0.236309	0.235775	0.23475	0.236621	0.236702
HT_M11_LP_210215_a	HT	Anura	0.196144	0.193108	0.186621	0.181887	0.184917	0.184677	0.181886	0.182651	0.181202	0.178169	0.175297	0.174594	0.177374	0.178608	0.175773	0.175724	0.175598	0.175618	0.176828	0.178121	0.179153	0.179662	0.179633	0.182284	0.185922	0.188532	0.189122	0.190973	0.193248	0.194163	0.194159	0.196222	0.199675	0.201319	0.202425	0.205021	0.208567	0.208324	0.20776	0.207586	0.208018	0.21078	0.211014	0.209497	0.210218	0.211369	0.211583
HT_M11_LP_210215_b	HT	Anura	0.192111	0.189355	0.184364	0.182468	0.177132	0.175936	0.176706	0.173337	0.173082	0.172028	0.169964	0.171792	0.171886	0.172208	0.17376	0.170703	0.169905	0.172562	0.176355	0.174197	0.173578	0.175887	0.176268	0.177881	0.18035	0.182886	0.185329	0.185322	0.185395	0.188231	0.189459	0.191304	0.193187	0.19286	0.195689	0.198301	0.198681	0.198909	0.200596	0.202538	0.203199	0.203175	0.203642	0.204662	0.205483	0.205149	0.203802
HT_M11_LP_210215_c	HT	Anura	0.187927	0.191205	0.186835	0.176313	0.178751	0.179269	0.177611	0.180168	0.178801	0.174056	0.170169	0.173857	0.176465	0.177117	0.17658	0.175077	0.17449	0.175256	0.176799	0.177259	0.177018	0.177194	0.179208	0.18089	0.183202	0.18611	0.186499	0.187002	0.188158	0.18983	0.19224	0.194576	0.196572	0.198422	0.199943	0.201896	0.204304	0.205928	0.206643	0.208053	0.210886	0.211069	0.210557	0.210343	0.210749	0.212981	0.214011
HT_M12_LP_210215_a	HT	Anura	0.206117	0.199514	0.196659	0.201322	0.196365	0.190428	0.188955	0.1931	0.188585	0.185335	0.187037	0.187671	0.188451	0.188222	0.186527	0.185396	0.185053	0.185621	0.186865	0.187385	0.189	0.190918	0.190131	0.189724	0.191936	0.196312	0.197607	0.197967	0.199586	0.203397	0.204532	0.205804	0.20822	0.210998	0.211997	0.214206	0.218426	0.220981	0.220737	0.221979	0.227257	0.226946	0.227752	0.230316	0.231515	0.233107	0.233834
HT_M12_LP_210215_b	HT	Anura	0.205258	0.207701	0.204094	0.194562	0.199964	0.197496	0.189887	0.191051	0.188155	0.186983	0.188616	0.187023	0.185713	0.18563	0.186414	0.185677	0.18605	0.186161	0.184359	0.186925	0.187866	0.187128	0.190431	0.192478	0.194472	0.197022	0.197282	0.197536	0.198864	0.201314	0.202569	0.202519	0.203145	0.207146	0.208318	0.209025	0.211235	0.214455	0.2152	0.215793	0.218353	0.217468	0.218878	0.221951	0.222391	0.222704	0.22242
HT_M12_LP_210215_c	HT	Anura	0.201329	0.199336	0.196156	0.196213	0.194626	0.18881	0.184596	0.189258	0.187399	0.184546	0.183878	0.183523	0.18108	0.181029	0.184805	0.182539	0.181259	0.181254	0.180703	0.182187	0.183657	0.184439	0.185438	0.18612	0.188521	0.192475	0.192777	0.1913	0.191823	0.196341	0.196253	0.196864	0.199107	0.20053	0.204126	0.206638	0.207069	0.209433	0.210438	0.211303	0.213652	0.216053	0.217494	0.217877	0.217837	0.218839	0.219839
HT_M13_LP_210215_a	HT	Anura	0.16708	0.16417	0.159806	0.150943	0.152435	0.151648	0.148141	0.147719	0.148251	0.148034	0.146948	0.146588	0.146065	0.14559	0.145227	0.144177	0.142436	0.141926	0.144163	0.144217	0.14423	0.145427	0.147603	0.148128	0.149809	0.153494	0.154513	0.152754	0.152641	0.15757	0.159671	0.16102	0.162481	0.163822	0.16644	0.16861	0.169856	0.172542	0.173559	0.174395	0.176685	0.177635	0.179431	0.181237	0.180906	0.183268	0.183699
HT_M13_LP_210215_b	HT	Anura	0.153083	0.154812	0.151045	0.144895	0.14195	0.142374	0.142137	0.136775	0.134217	0.134666	0.136472	0.136833	0.135565	0.133254	0.131042	0.130819	0.132062	0.133934	0.135405	0.13564	0.134945	0.134231	0.134768	0.135797	0.137936	0.140794	0.141692	0.141458	0.14217	0.14504	0.145481	0.147294	0.149684	0.148973	0.152225	0.155132	0.155593	0.157689	0.159468	0.16147	0.16397	0.163705	0.165513	0.167874	0.166333	0.169359	0.170434
HT_M13_LP_210215_c	HT	Anura	0.168377	0.163724	0.157916	0.155052	0.153066	0.154013	0.155379	0.153245	0.152448	0.150985	0.149276	0.15095	0.149131	0.14643	0.145706	0.145336	0.146395	0.149002	0.151804	0.147712	0.146904	0.149705	0.14721	0.150337	0.15408	0.154687	0.156619	0.155758	0.155644	0.159639	0.158913	0.160338	0.163875	0.164448	0.166454	0.167799	0.16831	0.172521	0.17358	0.174188	0.177283	0.176125	0.176473	0.178267	0.178226	0.180942	0.181967
HT_M14_LP_210215_a	HT	Anura	0.221997	0.220893	0.216144	0.212243	0.21037	0.207713	0.207458	0.213468	0.209774	0.206012	0.206559	0.206964	0.207833	0.208767	0.209002	0.206578	0.208492	0.211423	0.209669	0.209653	0.210819	0.212495	0.214319	0.216515	0.218644	0.220338	0.221505	0.223215	0.225594	0.228344	0.231181	0.233129	0.234791	0.237707	0.239526	0.241872	0.244804	0.244809	0.246476	0.249419	0.251989	0.253491	0.254775	0.256196	0.257812	0.260519	0.261352
HT_M14_LP_210215_b	HT	Anura	0.21237	0.210289	0.205655	0.20719	0.206024	0.20161	0.198167	0.200742	0.20186	0.199326	0.196321	0.20096	0.201243	0.201946	0.206112	0.203146	0.201998	0.204094	0.206841	0.204134	0.202831	0.204623	0.205686	0.206123	0.207627	0.210659	0.212909	0.21229	0.212259	0.215887	0.215656	0.216973	0.219459	0.218771	0.220496	0.222971	0.224884	0.227294	0.225981	0.224461	0.226391	0.227721	0.229639	0.230551	0.228168	0.230727	0.231129
HT_M14_LP_210215_c	HT	Anura	0.207483	0.207046	0.203279	0.199654	0.19818	0.197365	0.198199	0.201484	0.195735	0.192382	0.194977	0.195783	0.19701	0.197373	0.196347	0.197027	0.194738	0.193364	0.197788	0.198233	0.199248	0.200868	0.19877	0.20118	0.203184	0.202286	0.205555	0.207207	0.2083	0.210924	0.21137	0.2126	0.214401	0.214452	0.216641	0.218207	0.218683	0.223037	0.221472	0.219502	0.223108	0.223878	0.222846	0.221605	0.22192	0.225415	0.225963
HT_M15_LP_210215_a	HT	Anura	0.203841	0.208532	0.207174	0.198249	0.197446	0.198336	0.199179	0.200467	0.198435	0.195418	0.194009	0.196187	0.196937	0.198341	0.201109	0.198324	0.197596	0.199242	0.200568	0.200513	0.201398	0.20306	0.203119	0.204831	0.207488	0.209497	0.208528	0.210906	0.213261	0.211397	0.212477	0.214572	0.216976	0.219928	0.220897	0.22179	0.223521	0.224403	0.224657	0.225776	0.228054	0.225876	0.226073	0.228229	0.227902	0.229847	0.229955
HT_M15_LP_210215_b	HT	Anura	0.194959	0.19192	0.18628	0.185334	0.187899	0.183564	0.179404	0.187461	0.183651	0.177699	0.176579	0.180001	0.179825	0.179027	0.180442	0.180442	0.17991	0.180369	0.182848	0.18457	0.183543	0.18213	0.185884	0.186468	0.188024	0.192066	0.190293	0.190565	0.192145	0.192386	0.193612	0.19433	0.194464	0.195119	0.197217	0.199425	0.200987	0.20272	0.202326	0.201989	0.203478	0.202033	0.202473	0.203876	0.202389	0.203256	0.203792
HT_M15_LP_210215_c	HT	Anura	0.206324	0.202193	0.194123	0.191582	0.190424	0.190272	0.190724	0.190976	0.186674	0.183678	0.184568	0.186965	0.186347	0.184339	0.183274	0.183844	0.183352	0.18389	0.187863	0.188464	0.187293	0.18657	0.188211	0.188613	0.188985	0.190877	0.195405	0.195028	0.193168	0.195083	0.196369	0.197254	0.197143	0.195303	0.197475	0.199866	0.200209	0.20094	0.200705	0.200601	0.201562	0.201605	0.200959	0.200335	0.200527	0.200646	0.199913
HT_M16_LP_210215_a	HT	Anura	0.158828	0.155445	0.147816	0.147156	0.146833	0.147784	0.148504	0.146841	0.14577	0.142342	0.138428	0.141708	0.14193	0.139718	0.13799	0.139623	0.139321	0.13975	0.144478	0.143151	0.141322	0.141949	0.144306	0.143394	0.143712	0.147014	0.146056	0.147202	0.148872	0.148243	0.148807	0.150462	0.151812	0.151026	0.151521	0.152459	0.152747	0.151888	0.150137	0.150419	0.153878	0.152897	0.152191	0.151747	0.149228	0.151389	0.151774
HT_M16_LP_210215_b	HT	Anura	0.205739	0.204975	0.204995	0.201694	0.201609	0.198323	0.195236	0.198934	0.199372	0.197986	0.195618	0.191262	0.195163	0.197216	0.191894	0.195837	0.198329	0.198601	0.199436	0.199333	0.19883	0.199896	0.205143	0.207405	0.209088	0.211964	0.212739	0.215011	0.218727	0.222236	0.222523	0.225391	0.229787	0.230083	0.233051	0.23666	0.239024	0.24055	0.241126	0.242986	0.247138	0.247911	0.249114	0.250279	0.248902	0.251262	0.251851
HT_M16_LP_210215_c	HT	Anura	0.209817	0.208413	0.201441	0.193519	0.197406	0.197175	0.193734	0.195508	0.192904	0.191485	0.193281	0.194808	0.196932	0.196746	0.193422	0.192768	0.1916	0.192387	0.197611	0.197577	0.197744	0.199908	0.201603	0.201676	0.203698	0.208729	0.211342	0.212683	0.213843	0.215898	0.219496	0.221592	0.222991	0.226906	0.228643	0.230766	0.234514	0.237624	0.237994	0.239124	0.243305	0.241902	0.243186	0.246609	0.246628	0.248141	0.249266
HT_M17_LP_210215_a	HT	Anura	0.215391	0.212889	0.207083	0.201203	0.206856	0.205823	0.200763	0.203069	0.198473	0.194852	0.195844	0.197998	0.199922	0.199936	0.198256	0.199683	0.198851	0.19823	0.201618	0.201552	0.202279	0.204546	0.20539	0.206845	0.208822	0.211015	0.213602	0.214268	0.214644	0.217054	0.220753	0.223033	0.224633	0.228352	0.229443	0.231697	0.236278	0.238291	0.239582	0.24106	0.242963	0.24381	0.245698	0.248163	0.249403	0.251564	0.252305
HT_M17_LP_210215_b	HT	Anura	0.227635	0.2283	0.225908	0.219929	0.218742	0.216902	0.215547	0.218164	0.217935	0.214083	0.210596	0.215639	0.214794	0.213753	0.217017	0.215148	0.214454	0.216076	0.218423	0.217581	0.218185	0.220742	0.221663	0.223532	0.226235	0.228866	0.229709	0.23151	0.234481	0.237995	0.24236	0.244218	0.244836	0.248424	0.251011	0.254346	0.258737	0.260946	0.262129	0.264296	0.268335	0.270533	0.271391	0.271656	0.272343	0.27622	0.278239
HT_M17_LP_210215_c	HT	Anura	0.231342	0.229571	0.226455	0.224459	0.223556	0.2216	0.219641	0.219392	0.213245	0.210389	0.21301	0.213831	0.212765	0.212716	0.21449	0.211382	0.211869	0.214138	0.213437	0.21393	0.216502	0.219717	0.22054	0.223057	0.225643	0.227065	0.228961	0.228517	0.229576	0.235557	0.23838	0.240275	0.242857	0.246617	0.248546	0.251771	0.256672	0.257789	0.259284	0.26202	0.265346	0.266796	0.268899	0.271148	0.27167	0.275325	0.276741
HT_M18_LP_210215_a	HT	Anura	0.24243	0.239135	0.235966	0.235771	0.236174	0.233721	0.231471	0.234441	0.234908	0.234003	0.232847	0.231523	0.230477	0.233266	0.239336	0.236012	0.235924	0.238785	0.239369	0.236484	0.237252	0.241513	0.242285	0.242875	0.245374	0.249176	0.248478	0.249906	0.252808	0.25485	0.258149	0.259614	0.259775	0.261722	0.263996	0.266629	0.269042	0.269284	0.270079	0.272286	0.275226	0.275035	0.27489	0.275795	0.277089	0.277461	0.277163
HT_M18_LP_210215_b	HT	Anura	0.185596	0.184305	0.179662	0.17835	0.175722	0.179039	0.183384	0.179169	0.17301	0.170393	0.171833	0.172481	0.173064	0.173134	0.172744	0.173603	0.173651	0.174904	0.179344	0.179855	0.177797	0.176456	0.179779	0.181919	0.183259	0.184533	0.184861	0.185435	0.187189	0.190142	0.1913	0.191484	0.191929	0.19373	0.193855	0.196031	0.200471	0.20025	0.199869	0.20021	0.20103	0.201791	0.202934	0.203288	0.201442	0.203316	0.203876
HT_M18_LP_210215_c	HT	Anura	0.207862	0.207195	0.203695	0.201667	0.203212	0.205091	0.205464	0.203575	0.199373	0.197704	0.199207	0.199395	0.201077	0.202035	0.201286	0.203445	0.205498	0.205652	0.203497	0.202526	0.203303	0.205146	0.206487	0.207704	0.209374	0.211192	0.210694	0.213531	0.217699	0.219297	0.218645	0.217954	0.218702	0.221379	0.2235	0.225023	0.226225	0.22734	0.225709	0.224877	0.227565	0.227037	0.226772	0.227008	0.226134	0.226607	0.226315
HT_M19_LP_210215_a	HT	Anura	0.213936	0.210952	0.206138	0.200341	0.201472	0.202363	0.201508	0.200233	0.195222	0.190877	0.189925	0.192106	0.19267	0.191686	0.190449	0.190259	0.190856	0.192391	0.194476	0.193081	0.193322	0.195963	0.197277	0.195969	0.196626	0.200474	0.199845	0.201068	0.203348	0.204368	0.206068	0.207444	0.20819	0.208793	0.21173	0.21486	0.216533	0.217082	0.215385	0.215658	0.220097	0.218268	0.218494	0.220672	0.219812	0.219848	0.219905
HT_M19_LP_210215_b	HT	Anura	0.190981	0.19375	0.189078	0.178964	0.173392	0.173066	0.174984	0.174628	0.171061	0.169548	0.171133	0.171407	0.169172	0.168237	0.170169	0.167993	0.167231	0.167943	0.168189	0.168589	0.1673	0.166033	0.169225	0.169104	0.170192	0.174009	0.171555	0.170866	0.172853	0.175711	0.177305	0.177044	0.175906	0.175947	0.17874	0.180087	0.178871	0.180257	0.181151	0.180582	0.179262	0.181864	0.183029	0.181975	0.181118	0.182612	0.18208
HT_M19_LP_210215_c	HT	Anura	0.192037	0.19195	0.18918	0.182363	0.179268	0.178887	0.179869	0.180602	0.178955	0.175454	0.172169	0.172311	0.174024	0.175245	0.174561	0.171699	0.171786	0.173905	0.174837	0.174457	0.174438	0.175189	0.175871	0.177215	0.179445	0.181637	0.180572	0.179762	0.18086	0.183748	0.183905	0.183837	0.184631	0.186014	0.18725	0.190094	0.193975	0.194105	0.193844	0.195411	0.198832	0.197497	0.197782	0.199549	0.198966	0.199927	0.199808
HT_M20_LP_210215_a	HT	Anura	0.214898	0.218345	0.215709	0.206261	0.206213	0.205879	0.205549	0.209374	0.206925	0.203474	0.203251	0.207244	0.208241	0.208102	0.208756	0.206782	0.207314	0.209139	0.209399	0.211887	0.21363	0.214807	0.21856	0.221959	0.224533	0.226705	0.230004	0.232002	0.235004	0.24109	0.244719	0.247748	0.250967	0.25431	0.259632	0.265125	0.269678	0.274104	0.278249	0.282508	0.286821	0.288956	0.291903	0.295125	0.296412	0.300157	0.302831
HT_M20_LP_210215_b	HT	Anura	0.19611	0.195167	0.191797	0.185057	0.18486	0.182954	0.180728	0.183498	0.184198	0.181897	0.178342	0.177357	0.175945	0.176995	0.180899	0.178914	0.176128	0.176666	0.181935	0.18154	0.179842	0.179922	0.182501	0.185536	0.188456	0.1909	0.192432	0.193075	0.194543	0.198263	0.20256	0.20383	0.204109	0.208848	0.211564	0.213831	0.216781	0.218967	0.221308	0.223334	0.224726	0.227212	0.228982	0.229489	0.229379	0.231756	0.233127
HT_M20_LP_210215_c	HT	Anura	0.213482	0.207692	0.198796	0.1961	0.198541	0.200784	0.200541	0.197712	0.193485	0.192796	0.195121	0.19368	0.193237	0.193354	0.193473	0.195596	0.196474	0.19719	0.199599	0.199227	0.198758	0.200039	0.203408	0.205393	0.20712	0.209679	0.212512	0.2153	0.217953	0.220505	0.223105	0.225853	0.228367	0.230236	0.234872	0.239258	0.241532	0.243064	0.244339	0.246374	0.249552	0.251961	0.253678	0.255274	0.257523	0.260485	0.260815
HT_M21_LP210216_a	HT	Anura	0.206903	0.205646	0.19975	0.19576	0.193221	0.192776	0.192958	0.191529	0.189161	0.187954	0.188463	0.189344	0.187511	0.186814	0.189108	0.187369	0.187583	0.190057	0.192365	0.191141	0.192265	0.195683	0.195779	0.196654	0.200617	0.206833	0.208701	0.21147	0.214921	0.217631	0.22119	0.22481	0.228192	0.231714	0.237494	0.242417	0.245825	0.25218	0.255031	0.25735	0.262655	0.266595	0.270273	0.273664	0.276272	0.280723	0.283408
HT_M21_LP_210216_b	HT	Anura	0.20368	0.200907	0.195259	0.190179	0.190449	0.190598	0.190481	0.191858	0.186903	0.183032	0.182607	0.180729	0.1822	0.185048	0.186277	0.183051	0.183821	0.186855	0.187046	0.186548	0.187471	0.190023	0.192583	0.192745	0.194909	0.200767	0.204406	0.20655	0.208458	0.211224	0.213776	0.215992	0.218955	0.22428	0.228857	0.232727	0.236454	0.240551	0.243365	0.246867	0.252373	0.255331	0.258157	0.260955	0.262605	0.265722	0.267587
HT_M21_LP_210216_c	HT	Anura	0.218843	0.222039	0.220232	0.207917	0.207196	0.20875	0.208352	0.205274	0.200037	0.197361	0.198786	0.201824	0.201356	0.200625	0.202017	0.201039	0.200125	0.200357	0.201811	0.202641	0.201522	0.201309	0.207753	0.210371	0.213291	0.218097	0.215316	0.217969	0.223867	0.227118	0.230132	0.231564	0.233657	0.240468	0.244403	0.247311	0.25111	0.255458	0.259728	0.262907	0.264805	0.268391	0.272616	0.275329	0.274817	0.278891	0.282785
HT_M22_LP_210216_a	HT	Anura	0.227386	0.223537	0.216107	0.216162	0.21748	0.216621	0.214132	0.212592	0.211868	0.210389	0.208111	0.206871	0.209129	0.210415	0.208018	0.206834	0.207544	0.210133	0.213229	0.210788	0.2099	0.212949	0.216944	0.217769	0.218632	0.221835	0.225563	0.22648	0.227336	0.231233	0.232748	0.234437	0.237722	0.242463	0.243262	0.245168	0.250298	0.253861	0.254351	0.255944	0.261404	0.26216	0.262929	0.264468	0.265194	0.268212	0.269829
HT_M22_LP_210216_b	HT	Anura	0.229015	0.229261	0.224753	0.219469	0.219506	0.217456	0.215311	0.218144	0.212775	0.211064	0.215487	0.215367	0.215577	0.21537	0.213978	0.213196	0.211801	0.211187	0.213066	0.215037	0.216706	0.218181	0.21986	0.219953	0.221609	0.225936	0.228706	0.229135	0.229983	0.233707	0.235349	0.237576	0.240709	0.243369	0.24831	0.251544	0.252341	0.256621	0.260024	0.26209	0.263574	0.265472	0.267044	0.268514	0.270606	0.273117	0.273705
HT_M22_LP_210216_c	HT	Anura	0.214027	0.215045	0.210466	0.200949	0.20578	0.204781	0.200008	0.20315	0.200333	0.197581	0.197532	0.196862	0.198119	0.199171	0.198374	0.19734	0.197627	0.198725	0.199401	0.200042	0.201225	0.203044	0.205047	0.204726	0.206162	0.210784	0.212749	0.213633	0.215033	0.217978	0.220487	0.222304	0.223928	0.226333	0.229948	0.232968	0.234529	0.235583	0.238442	0.241367	0.242413	0.243472	0.244565	0.245566	0.24636	0.248204	0.248244
HT_M23_LP_210216_a	HT	Anura	0.185389	0.185813	0.182493	0.177008	0.17435	0.173716	0.173181	0.17092	0.170064	0.167427	0.164392	0.167771	0.16946	0.169236	0.168413	0.167405	0.167884	0.16897	0.169188	0.170653	0.170644	0.169818	0.171861	0.172785	0.175421	0.180199	0.180527	0.18048	0.182359	0.186287	0.18534	0.186096	0.189062	0.190312	0.194403	0.19777	0.198431	0.198744	0.199458	0.20135	0.204413	0.206642	0.20747	0.207501	0.208048	0.209967	0.211109
HT_M23_LP_210216_b	HT	Anura	0.175877	0.176956	0.175889	0.170168	0.169159	0.169866	0.169084	0.16476	0.162367	0.16079	0.160113	0.162359	0.161215	0.159921	0.16101	0.159966	0.159506	0.159796	0.160072	0.160422	0.161617	0.163197	0.163729	0.164533	0.166844	0.170121	0.17049	0.169437	0.170023	0.173906	0.174154	0.17563	0.178053	0.17772	0.181589	0.184375	0.1838	0.185245	0.186392	0.187967	0.190393	0.190193	0.190589	0.191957	0.192919	0.194659	0.194999
HT_M23_LP_210216_c	HT	Anura	0.189589	0.185423	0.177316	0.175411	0.171521	0.171942	0.173134	0.168267	0.167218	0.166669	0.165017	0.16401	0.164129	0.163833	0.162684	0.164217	0.165173	0.165009	0.164705	0.167061	0.167628	0.166375	0.167494	0.167691	0.169455	0.173212	0.173475	0.173086	0.174735	0.179251	0.179673	0.179505	0.180215	0.181472	0.184663	0.187427	0.188555	0.189608	0.189616	0.190741	0.194046	0.193552	0.194173	0.196045	0.196483	0.197516	0.198161
HT_M24_LP_210216_a	HT	Anura	0.168277	0.166032	0.161163	0.160848	0.155713	0.154177	0.154762	0.151726	0.149991	0.150914	0.15178	0.146088	0.147096	0.150339	0.150061	0.146373	0.145837	0.14863	0.151645	0.15135	0.148903	0.14787	0.152823	0.153865	0.155529	0.159868	0.158538	0.160644	0.164585	0.166363	0.168494	0.169576	0.170963	0.175556	0.179237	0.182345	0.185197	0.187037	0.188514	0.190671	0.193675	0.194078	0.196997	0.201028	0.201454	0.204169	0.205599
HT_M24_LP_210216_b	HT	Anura	0.158906	0.161412	0.156127	0.150146	0.151026	0.150518	0.147669	0.145419	0.143109	0.141308	0.140924	0.142991	0.140996	0.140795	0.144792	0.139704	0.138118	0.14062	0.142574	0.140648	0.13973	0.14131	0.143173	0.144687	0.147326	0.150516	0.148537	0.147996	0.150071	0.15351	0.155587	0.156685	0.15798	0.16082	0.163111	0.164932	0.166753	0.169214	0.171047	0.172713	0.174844	0.177118	0.177381	0.177578	0.181368	0.183589	0.184306
HT_M24_LP_210216_c	HT	Anura	0.164441	0.163253	0.156639	0.150804	0.154293	0.153433	0.148633	0.147293	0.147654	0.144609	0.139375	0.140233	0.139712	0.14041	0.143466	0.140846	0.140502	0.14277	0.144679	0.14413	0.144521	0.146342	0.147088	0.14552	0.146561	0.151513	0.152518	0.153044	0.154616	0.157637	0.160547	0.161087	0.160506	0.162443	0.166751	0.170652	0.172765	0.174648	0.17542	0.177027	0.180495	0.180744	0.182448	0.185052	0.185298	0.188527	0.189927
HT_M25_LP_210216_a	HT	Anura	0.182914	0.182392	0.178116	0.173834	0.171377	0.170475	0.169997	0.168624	0.1667	0.164792	0.163641	0.164009	0.16327	0.165082	0.169502	0.163657	0.162682	0.165077	0.164297	0.167744	0.167047	0.164217	0.170409	0.170453	0.171635	0.177671	0.177176	0.178348	0.181848	0.185551	0.186327	0.188748	0.19265	0.194547	0.198222	0.201667	0.203751	0.206063	0.208436	0.21087	0.213366	0.21575	0.218164	0.219928	0.220342	0.223526	0.225386
HT_M25_LP_210216_b	HT	Anura	0.20469	0.202457	0.201118	0.196711	0.195706	0.195104	0.194144	0.193243	0.191082	0.189436	0.188933	0.188506	0.189391	0.190453	0.190478	0.189167	0.186868	0.187468	0.193674	0.194476	0.193524	0.194359	0.198932	0.200182	0.202149	0.20633	0.204692	0.207414	0.211908	0.213357	0.217039	0.220574	0.223118	0.22529	0.228817	0.232585	0.2356	0.23778	0.240895	0.244125	0.246523	0.249383	0.251992	0.254187	0.256208	0.258434	0.259766
HT_M25_LP_210216_c	HT	Anura	0.200717	0.199388	0.195713	0.189078	0.189929	0.191754	0.190951	0.186972	0.187908	0.184732	0.178908	0.184981	0.18451	0.182142	0.183047	0.181183	0.180603	0.183029	0.18772	0.186795	0.18596	0.18789	0.19135	0.192697	0.195569	0.200865	0.201334	0.201878	0.203319	0.205388	0.208989	0.213398	0.21671	0.216938	0.220951	0.225416	0.227894	0.229816	0.232126	0.235219	0.238521	0.238396	0.240892	0.244442	0.243706	0.246399	0.248262
HT_M26_LP_210216_a	HT	Anura	0.170855	0.169994	0.169853	0.165817	0.163845	0.163997	0.163686	0.160212	0.160292	0.161004	0.160943	0.161493	0.161048	0.161632	0.163423	0.159629	0.159251	0.162492	0.165818	0.167897	0.168253	0.16826	0.170623	0.172008	0.175744	0.181974	0.182093	0.184319	0.189062	0.193884	0.196438	0.197451	0.20017	0.208475	0.213304	0.217236	0.222462	0.227865	0.230478	0.233478	0.239547	0.242884	0.246191	0.249808	0.252605	0.255548	0.258406
HT_M26_LP_210216_b	HT	Anura	0.175787	0.176857	0.170538	0.163089	0.16478	0.16503	0.16373	0.165308	0.16212	0.158312	0.156405	0.155757	0.158916	0.16191	0.161394	0.158534	0.157296	0.159511	0.164476	0.164711	0.164421	0.165247	0.165908	0.170092	0.17401	0.175531	0.178384	0.181102	0.18447	0.18885	0.189625	0.191786	0.196641	0.202249	0.205853	0.21	0.215276	0.217833	0.21953	0.222108	0.226453	0.230644	0.234228	0.236906	0.238632	0.240873	0.242394
HT_M26_LP_210216_c	HT	Anura	0.166496	0.168335	0.16467	0.157388	0.155635	0.156068	0.155183	0.151063	0.153118	0.152127	0.14778	0.151466	0.153006	0.152198	0.151177	0.152637	0.153207	0.153337	0.154667	0.156158	0.157412	0.158648	0.160579	0.161833	0.164391	0.168805	0.171936	0.173256	0.174714	0.178307	0.182254	0.184025	0.185364	0.190568	0.195244	0.199094	0.202571	0.206363	0.208937	0.21192	0.216553	0.219477	0.221791	0.223508	0.224363	0.229077	0.231447
HT_M27_LP_210520_a	HT	Anura	0.178453	0.173499	0.169895	0.17088	0.170879	0.172785	0.173947	0.170173	0.166786	0.167966	0.171473	0.168595	0.167434	0.167555	0.167488	0.167494	0.16923	0.171992	0.174028	0.173803	0.174247	0.176164	0.178048	0.178858	0.181076	0.18517	0.186218	0.18892	0.192808	0.196148	0.199567	0.202193	0.204966	0.209836	0.215241	0.220864	0.225944	0.228739	0.232857	0.23728	0.240754	0.246717	0.250719	0.253296	0.257867	0.263023	0.266533
HT_M27_LP_210520_b	HT	Anura	0.171107	0.167372	0.166795	0.171547	0.168259	0.16379	0.162105	0.163838	0.159667	0.156547	0.158079	0.162239	0.162872	0.161437	0.160837	0.163293	0.164974	0.164856	0.163594	0.163225	0.165405	0.16878	0.169486	0.169241	0.169836	0.172278	0.176134	0.179462	0.182737	0.186561	0.188054	0.188651	0.19079	0.196742	0.201117	0.204963	0.208698	0.210151	0.213503	0.217497	0.220199	0.223195	0.227841	0.232668	0.234933	0.237127	0.239447
HT_M27_LP_210520_c	HT	Anura	0.176369	0.171543	0.166247	0.167321	0.1653	0.163904	0.16372	0.163505	0.162082	0.160897	0.160897	0.162122	0.163566	0.16289	0.160162	0.16188	0.16281	0.163687	0.166485	0.165939	0.165566	0.166894	0.168978	0.17071	0.172022	0.173225	0.17497	0.177288	0.180467	0.184252	0.185897	0.186747	0.189189	0.195407	0.19914	0.202275	0.206262	0.210079	0.212609	0.214655	0.217326	0.220718	0.223751	0.22641	0.229365	0.232887	0.235035
HT_M28_LP_210520_a	HT	Anura	0.149058	0.150464	0.151251	0.146065	0.144908	0.144079	0.14291	0.142348	0.142723	0.142084	0.140751	0.141648	0.144144	0.144652	0.142081	0.142854	0.143465	0.143285	0.143102	0.144978	0.145885	0.146552	0.150902	0.152244	0.15262	0.153995	0.154987	0.157772	0.16249	0.167574	0.167183	0.168579	0.172738	0.175781	0.179937	0.18357	0.185985	0.188866	0.191021	0.193863	0.198247	0.20051	0.201477	0.202998	0.206889	0.209662	0.211417
HT_M28_LP_210520_b	HT	Anura	0.128749	0.130192	0.129497	0.121878	0.121248	0.120868	0.121245	0.125111	0.121619	0.119724	0.121926	0.12161	0.122032	0.121588	0.11973	0.1209	0.121263	0.12148	0.123374	0.124844	0.124648	0.124618	0.128726	0.129903	0.129486	0.129567	0.130676	0.133061	0.136984	0.141698	0.142431	0.142343	0.14383	0.147929	0.151	0.153151	0.154974	0.156934	0.158659	0.160943	0.164184	0.166412	0.166531	0.166613	0.169926	0.172421	0.173011
HT_M28_LP_210520_c	HT	Anura	0.160765	0.157932	0.157155	0.159128	0.158755	0.156828	0.156685	0.161083	0.160401	0.157171	0.154489	0.154463	0.1577	0.159103	0.156547	0.157869	0.160295	0.161802	0.1616	0.164598	0.165321	0.164493	0.168445	0.169224	0.170069	0.1731	0.174158	0.178063	0.182171	0.183279	0.186867	0.189181	0.191147	0.19675	0.201201	0.204968	0.208649	0.211997	0.213458	0.215004	0.218402	0.220937	0.222561	0.224554	0.228552	0.232333	0.234186
HT_M29_LP_210520_a	HT	Anura	0.17911	0.178208	0.177348	0.174218	0.168977	0.167459	0.169487	0.171095	0.165347	0.16396	0.167621	0.163399	0.163623	0.166224	0.167557	0.167418	0.167502	0.168341	0.169734	0.170742	0.170537	0.170604	0.174022	0.174593	0.175184	0.17751	0.177577	0.17962	0.182526	0.18393	0.184234	0.183969	0.185109	0.18988	0.191848	0.193213	0.195188	0.195343	0.194999	0.195606	0.197691	0.198562	0.198986	0.199448	0.200158	0.201157	0.200887
HT_M29_LP_210520_b	HT	Anura	0.194398	0.192921	0.189112	0.185336	0.188688	0.187849	0.18558	0.189662	0.18731	0.186173	0.187226	0.182319	0.184071	0.187035	0.185782	0.183823	0.184368	0.186341	0.187355	0.18937	0.189936	0.190031	0.193476	0.193874	0.194165	0.196063	0.195239	0.197465	0.200761	0.201926	0.204635	0.205648	0.205761	0.20845	0.209937	0.211588	0.213789	0.214175	0.214871	0.216735	0.219367	0.219495	0.218938	0.219271	0.221316	0.221768	0.221524
HT_M29_LP_210520_c	HT	Anura	0.165243	0.167954	0.169296	0.161306	0.163912	0.161546	0.15797	0.16335	0.156138	0.152533	0.156264	0.153787	0.153836	0.15676	0.160237	0.159508	0.158842	0.158728	0.158404	0.159185	0.160743	0.162984	0.165941	0.167054	0.166492	0.165484	0.166149	0.169183	0.172459	0.173719	0.174799	0.174999	0.175567	0.178672	0.179605	0.18012	0.181486	0.182782	0.182241	0.183051	0.187121	0.186809	0.185362	0.185149	0.187176	0.187217	0.186755
HT_M30_LP_210520_a	HT	Anura	0.18926	0.189036	0.18786	0.181848	0.182308	0.181956	0.18065	0.181206	0.177889	0.17759	0.180559	0.178764	0.17722	0.177767	0.179828	0.178554	0.177711	0.178351	0.180269	0.183292	0.18401	0.183679	0.187337	0.186847	0.185884	0.187701	0.190554	0.195434	0.198977	0.198954	0.204308	0.207086	0.207429	0.211433	0.215556	0.219501	0.223063	0.225657	0.227534	0.229969	0.233766	0.237262	0.239637	0.241317	0.24343	0.246149	0.248164
HT_M30_LP_210520_b	HT	Anura	0.227512	0.22182	0.216155	0.218241	0.219093	0.218124	0.216646	0.216472	0.215839	0.213785	0.211578	0.212569	0.213597	0.215096	0.21677	0.214192	0.213654	0.214921	0.215708	0.21891	0.218738	0.217883	0.225867	0.225177	0.224575	0.229551	0.229607	0.232345	0.236439	0.239012	0.244	0.246318	0.247877	0.254957	0.259566	0.262782	0.265947	0.268721	0.273308	0.27793	0.280631	0.283091	0.285355	0.287966	0.291467	0.293931	0.295519
HT_M30_LP_210520_c	HT	Anura	0.183689	0.182665	0.182267	0.181153	0.17791	0.178283	0.17873	0.173049	0.17199	0.172815	0.173016	0.171925	0.170623	0.170445	0.171732	0.172405	0.174338	0.175654	0.174466	0.177543	0.178612	0.178105	0.182533	0.180937	0.180725	0.185647	0.185579	0.188134	0.192367	0.195149	0.196783	0.19743	0.199335	0.205312	0.207355	0.209984	0.214806	0.215877	0.218563	0.222067	0.224528	0.2268	0.228955	0.23135	0.23423	0.235395	0.235928
HT_M31_LP_210520_a	HT	Anura	0.204391	0.201918	0.19803	0.194855	0.197337	0.196635	0.193883	0.194205	0.189908	0.188998	0.192855	0.194163	0.194689	0.194586	0.194179	0.194674	0.195802	0.196374	0.195823	0.199197	0.201344	0.201911	0.205149	0.206655	0.207389	0.20858	0.209901	0.214765	0.219927	0.22166	0.224506	0.226603	0.229152	0.235008	0.237806	0.240221	0.244116	0.248267	0.250556	0.252898	0.257013	0.259407	0.262016	0.264583	0.265786	0.268657	0.271221
HT_M31_LP_210520_b	HT	Anura	0.209715	0.206172	0.202752	0.201692	0.19814	0.197979	0.200254	0.200564	0.19751	0.195908	0.196155	0.193283	0.195052	0.196662	0.194963	0.197208	0.199794	0.20154	0.202505	0.203785	0.205244	0.207631	0.212211	0.213636	0.214791	0.217607	0.219004	0.222886	0.228152	0.232409	0.235515	0.23813	0.241519	0.246955	0.251848	0.256534	0.261082	0.264728	0.26795	0.272421	0.278655	0.282044	0.285381	0.289329	0.292944	0.29486	0.297144
HT_M31_LP_210520_c	HT	Anura	0.192538	0.187276	0.183368	0.187289	0.183062	0.176097	0.172957	0.177808	0.176487	0.176116	0.177589	0.172974	0.175645	0.177565	0.173394	0.175395	0.176207	0.176068	0.177734	0.180353	0.181228	0.18207	0.18788	0.187297	0.187825	0.193332	0.193816	0.195236	0.198343	0.202151	0.205957	0.207757	0.20984	0.216656	0.219914	0.222811	0.227296	0.230893	0.234585	0.238204	0.241292	0.243283	0.245858	0.249169	0.252319	0.255293	0.256378
HT_M32_LP_210520_a	HT	Anura	0.185463	0.181844	0.175742	0.174625	0.175759	0.172724	0.170307	0.17593	0.171863	0.169286	0.17139	0.169663	0.16817	0.169236	0.172349	0.170511	0.17218	0.175678	0.176119	0.175498	0.174583	0.175571	0.181291	0.182798	0.183006	0.184842	0.186941	0.189467	0.192322	0.195078	0.19595	0.197496	0.200836	0.205463	0.208178	0.210174	0.212279	0.213614	0.216928	0.220429	0.222204	0.224746	0.227239	0.229344	0.231103	0.232987	0.233875
HT_M32_LP_210520_b	HT	Anura	0.189471	0.18678	0.182895	0.179267	0.179617	0.180971	0.181845	0.181661	0.179004	0.177085	0.177238	0.178179	0.177975	0.176741	0.175546	0.17674	0.176566	0.176466	0.178934	0.179931	0.179569	0.180323	0.185883	0.188139	0.189535	0.191691	0.190305	0.193062	0.196815	0.196912	0.198574	0.201774	0.2056	0.208583	0.210381	0.213097	0.21691	0.218494	0.219568	0.220954	0.223263	0.227602	0.229272	0.228933	0.230453	0.233743	0.23506
HT_M32_LP_210520_c	HT	Anura	0.1824	0.181464	0.177359	0.173996	0.172814	0.171565	0.172051	0.176449	0.174428	0.169686	0.167005	0.17029	0.171017	0.170213	0.170097	0.17055	0.171298	0.172222	0.173491	0.177021	0.176545	0.173795	0.177396	0.178293	0.180048	0.184098	0.182956	0.184897	0.188753	0.191084	0.193034	0.194647	0.196777	0.200477	0.202892	0.205101	0.207712	0.209754	0.211213	0.213486	0.217056	0.217675	0.218079	0.21972	0.222763	0.22526	0.225601
HT_M33_LP_210520_a	HT	Anura	0.107876	0.106688	0.104673	0.10388	0.103524	0.10387	0.102692	0.097826	0.095853	0.097364	0.100112	0.099734	0.099572	0.099399	0.09892	0.0995	0.100083	0.099718	0.09837	0.10068	0.101219	0.100866	0.105938	0.103947	0.102056	0.104925	0.105298	0.107925	0.110496	0.110171	0.111596	0.11288	0.114103	0.11672	0.118963	0.120891	0.122586	0.123724	0.125359	0.127219	0.128891	0.131251	0.131255	0.130721	0.133739	0.135881	0.136619
HT_M33_LP_210520_b	HT	Anura	0.121859	0.12027	0.115044	0.111744	0.111061	0.109516	0.108439	0.110066	0.10338	0.102042	0.108276	0.109557	0.109885	0.108484	0.105768	0.10703	0.107492	0.107402	0.108725	0.111052	0.111756	0.111056	0.111722	0.112048	0.112768	0.114202	0.114972	0.117332	0.12023	0.121919	0.122476	0.122672	0.123766	0.126873	0.128315	0.12978	0.13225	0.134449	0.135187	0.136511	0.139715	0.14007	0.138996	0.138818	0.14171	0.144696	0.145468
HT_M33_LP_210520_c	HT	Anura	0.113332	0.112112	0.110527	0.111584	0.107901	0.104749	0.103121	0.101658	0.100253	0.101849	0.104499	0.101015	0.102021	0.103739	0.102684	0.103849	0.102435	0.100734	0.102568	0.103466	0.103331	0.104009	0.108258	0.107542	0.106451	0.107822	0.106022	0.107334	0.110827	0.113442	0.113983	0.114715	0.116499	0.118883	0.121277	0.121883	0.121307	0.124336	0.125321	0.125449	0.126989	0.12888	0.129758	0.130178	0.131693	0.133406	0.134118
HT_M34_LP_210520_a	HT	Anura	0.205951	0.203273	0.201785	0.205612	0.19906	0.197091	0.200646	0.202707	0.196686	0.195487	0.199725	0.194883	0.193831	0.194559	0.194763	0.199689	0.200484	0.198964	0.20032	0.202349	0.202285	0.20185	0.206265	0.208022	0.208716	0.210093	0.210692	0.214726	0.219538	0.221784	0.225994	0.227117	0.227045	0.232156	0.236183	0.239287	0.242562	0.24728	0.249378	0.251059	0.254559	0.255337	0.256686	0.259595	0.263173	0.264906	0.265262
HT_M34_LP_210520_b	HT	Anura	0.205331	0.200544	0.195504	0.198405	0.192658	0.190067	0.192441	0.195514	0.193382	0.191531	0.191689	0.190189	0.190711	0.192658	0.19429	0.192907	0.193703	0.195385	0.194936	0.195818	0.195942	0.197051	0.203786	0.20394	0.203041	0.205571	0.207508	0.211275	0.214716	0.215671	0.218301	0.219755	0.221365	0.226958	0.230271	0.233868	0.238494	0.239902	0.24158	0.244325	0.247777	0.250667	0.252057	0.252598	0.253827	0.255863	0.257124
HT_M34_LP_210520_c	HT	Anura	0.204035	0.199654	0.196875	0.197194	0.194184	0.191622	0.191829	0.194987	0.192798	0.191816	0.19303	0.189905	0.191696	0.19322	0.190977	0.192928	0.195533	0.196885	0.196272	0.196082	0.195979	0.196927	0.200803	0.201909	0.202511	0.204814	0.208128	0.211878	0.215032	0.217116	0.220171	0.222956	0.225833	0.230137	0.233207	0.237454	0.242809	0.244042	0.24579	0.24843	0.251181	0.253923	0.255226	0.256747	0.261182	0.262483	0.262801
HT_M35_LP_210520_a	HT	Anura	0.117738	0.115721	0.11183	0.10972	0.106807	0.106576	0.107893	0.107379	0.103076	0.103463	0.107696	0.104144	0.103835	0.105386	0.105823	0.104655	0.10313	0.10287	0.104611	0.103555	0.104171	0.106947	0.108239	0.107445	0.108048	0.111253	0.112166	0.114843	0.117174	0.116807	0.119316	0.119932	0.119946	0.124583	0.127788	0.129765	0.131276	0.132431	0.135946	0.139887	0.141842	0.142857	0.143956	0.14587	0.148875	0.151805	0.153639
HT_M35_LP_210520_b	HT	Anura	0.092772	0.089985	0.089116	0.091292	0.089506	0.089711	0.090953	0.089353	0.087586	0.08771	0.088658	0.08622	0.084377	0.084527	0.086388	0.087348	0.086875	0.086231	0.086733	0.085094	0.084283	0.08585	0.089332	0.090313	0.089843	0.089551	0.090042	0.091988	0.094573	0.096618	0.097961	0.097695	0.097599	0.100868	0.103672	0.106817	0.109853	0.109214	0.1103	0.112491	0.114117	0.116681	0.11757	0.118171	0.121746	0.124706	0.126246
HT_M35_LP_210520_c	HT	Anura	0.099761	0.101008	0.096806	0.088807	0.089437	0.092456	0.093789	0.091437	0.087183	0.085361	0.086248	0.085594	0.087178	0.088705	0.087902	0.08513	0.08362	0.083652	0.084345	0.086669	0.086339	0.085273	0.090401	0.089685	0.088177	0.090004	0.091558	0.092625	0.094506	0.097906	0.098327	0.098124	0.099246	0.102735	0.106396	0.109499	0.111173	0.109807	0.110526	0.113508	0.116854	0.117186	0.117342	0.119151	0.123113	0.125569	0.126521
HT_M36_LP_210520_a	HT	Anura	0.199159	0.201109	0.200138	0.197254	0.194288	0.192049	0.190722	0.18988	0.187588	0.186865	0.187962	0.187672	0.18955	0.190344	0.188218	0.18795	0.188753	0.189556	0.189714	0.192468	0.192904	0.191917	0.195553	0.195826	0.195413	0.196861	0.198706	0.202498	0.205019	0.203945	0.207654	0.209419	0.209486	0.213108	0.216247	0.218839	0.220937	0.221885	0.223674	0.225462	0.226197	0.227125	0.228647	0.231063	0.234246	0.235618	0.236
HT_M36_LP_210520_b	HT	Anura	0.183682	0.180502	0.17831	0.175902	0.174322	0.170696	0.168298	0.171432	0.168582	0.166978	0.168695	0.168255	0.168447	0.169134	0.169891	0.171323	0.170071	0.168476	0.170114	0.171683	0.170697	0.169646	0.174719	0.176587	0.176245	0.176142	0.177996	0.179623	0.18075	0.182069	0.185655	0.186894	0.187108	0.191314	0.192041	0.19318	0.196437	0.19754	0.197899	0.199201	0.202056	0.202837	0.204273	0.206277	0.20715	0.208642	0.209798
HT_M36_LP_210520_c	HT	Anura	0.173518	0.168808	0.165116	0.165351	0.159959	0.158626	0.16152	0.16353	0.161068	0.158499	0.157887	0.157792	0.159233	0.158678	0.15541	0.157874	0.159169	0.158538	0.158079	0.160851	0.161788	0.160956	0.163152	0.161769	0.160981	0.163519	0.165578	0.169362	0.172613	0.173163	0.175427	0.176476	0.176892	0.179722	0.183121	0.186599	0.189594	0.191241	0.192072	0.193217	0.195398	0.197577	0.198088	0.198833	0.202945	0.203819	0.203172
HT_M37_LP_210520_a	HT	Anura	0.180229	0.176425	0.173777	0.173023	0.17409	0.171315	0.16853	0.171924	0.166998	0.166203	0.171601	0.171315	0.172015	0.171399	0.168494	0.170026	0.169749	0.169323	0.172348	0.1747	0.175093	0.174919	0.177498	0.179683	0.179812	0.178797	0.182211	0.185598	0.188122	0.190273	0.192913	0.193645	0.194757	0.201042	0.204121	0.206144	0.208705	0.209996	0.211937	0.21394	0.215458	0.218968	0.221179	0.22221	0.224264	0.227374	0.228592
HT_M37_LP_210520_b	HT	Anura	0.15188	0.150432	0.150644	0.151827	0.149722	0.149778	0.151092	0.149843	0.146004	0.146813	0.150248	0.143933	0.14295	0.145505	0.147462	0.147723	0.148591	0.150162	0.151371	0.150208	0.149961	0.152327	0.156804	0.156856	0.156431	0.158425	0.159798	0.162423	0.1644	0.164153	0.166841	0.167961	0.168756	0.174057	0.176102	0.177004	0.179015	0.182426	0.184533	0.185603	0.186749	0.188605	0.190295	0.191832	0.193708	0.195378	0.19632
HT_M37_LP_210520_c	HT	Anura	0.170431	0.1708	0.169342	0.166838	0.166726	0.162567	0.159383	0.16503	0.163805	0.160995	0.159835	0.158892	0.160072	0.162012	0.163085	0.16222	0.163936	0.165531	0.163175	0.164355	0.165286	0.165848	0.169528	0.17229	0.173121	0.172745	0.174064	0.177378	0.18016	0.18047	0.183534	0.184982	0.185437	0.189039	0.192914	0.19689	0.200396	0.20163	0.202743	0.205052	0.20862	0.210299	0.21156	0.213074	0.214867	0.216651	0.218536
HT_M38_LP_210520_a	HT	Anura	0.190071	0.185062	0.177694	0.176213	0.181846	0.182301	0.179139	0.179729	0.175893	0.174967	0.177501	0.175393	0.175558	0.175928	0.174605	0.174563	0.174222	0.174424	0.176111	0.175141	0.176068	0.17909	0.180031	0.178329	0.178021	0.180461	0.179849	0.181268	0.184546	0.187888	0.190404	0.191603	0.192901	0.196545	0.198516	0.199674	0.201231	0.20393	0.205242	0.207068	0.210773	0.211248	0.210843	0.211308	0.213506	0.215561	0.215641
HT_M38_LP_210520_b	HT	Anura	0.203898	0.20084	0.197591	0.193956	0.195427	0.19352	0.190708	0.193232	0.190667	0.190449	0.193018	0.189645	0.188951	0.189258	0.188801	0.191162	0.192318	0.191725	0.190654	0.191743	0.190915	0.190135	0.196277	0.196987	0.195106	0.194764	0.197221	0.200921	0.203192	0.202811	0.205768	0.207014	0.207542	0.212209	0.213365	0.215026	0.219148	0.221971	0.222266	0.223133	0.226783	0.227446	0.227742	0.229371	0.232796	0.234419	0.234523
HT_M38_LP_210520_c	HT	Anura	0.176209	0.176619	0.175301	0.174012	0.171814	0.171264	0.171698	0.170771	0.166716	0.165461	0.167631	0.167479	0.167756	0.167859	0.167613	0.169724	0.16989	0.168497	0.167831	0.168811	0.16998	0.170786	0.171668	0.172166	0.173212	0.174825	0.174533	0.176601	0.179879	0.181882	0.182398	0.183293	0.186046	0.190979	0.190615	0.191343	0.195522	0.195929	0.19647	0.19817	0.200717	0.202137	0.202251	0.202491	0.204761	0.20623	0.206859
HT_M39_LP_210520_a	HT	Anura	0.17029	0.167381	0.164533	0.161991	0.16065	0.163425	0.1667	0.164746	0.161869	0.162653	0.165759	0.163683	0.161218	0.161847	0.165833	0.166878	0.165528	0.164178	0.165431	0.168415	0.168754	0.168264	0.1738	0.175846	0.176353	0.177653	0.178575	0.182217	0.185924	0.186943	0.191008	0.193383	0.194851	0.199848	0.202806	0.205469	0.209057	0.212434	0.214493	0.217089	0.221491	0.223954	0.225194	0.22706	0.231329	0.233255	0.234239
HT_M39_LP_210520_b	HT	Anura	0.166218	0.161899	0.155241	0.154053	0.154872	0.159138	0.161452	0.155351	0.151642	0.15255	0.155544	0.154176	0.153395	0.154318	0.156395	0.157164	0.157234	0.157286	0.157974	0.15946	0.159943	0.161073	0.167029	0.168749	0.168237	0.168055	0.167368	0.171862	0.177866	0.180091	0.180972	0.182181	0.184596	0.188276	0.192139	0.195844	0.1988	0.199769	0.20184	0.204751	0.207334	0.209215	0.210741	0.212369	0.214496	0.216731	0.217665
HT_M39_LP_210520_c	HT	Anura	0.162949	0.16315	0.163924	0.164927	0.164686	0.164723	0.164253	0.16168	0.158185	0.156555	0.157464	0.159124	0.159122	0.158901	0.160125	0.163279	0.163642	0.163694	0.167174	0.167213	0.165648	0.165963	0.171791	0.172979	0.173338	0.175757	0.176142	0.178186	0.180889	0.182597	0.185973	0.188416	0.190409	0.194534	0.198915	0.202711	0.20531	0.206177	0.208329	0.211545	0.214584	0.216626	0.218025	0.219401	0.221382	0.223497	0.224748
HT_M40_LP_210520_a	HT	Anura	0.151959	0.152081	0.151704	0.148559	0.147196	0.148967	0.150354	0.146896	0.145104	0.144299	0.14349	0.142172	0.144961	0.146209	0.143315	0.146487	0.146683	0.145452	0.147771	0.152808	0.153917	0.152024	0.15472	0.156152	0.157288	0.158952	0.159073	0.163489	0.168513	0.169336	0.170426	0.172564	0.176469	0.18217	0.182357	0.183556	0.188807	0.192548	0.195177	0.198107	0.202106	0.20408	0.20607	0.208623	0.211235	0.213957	0.215674
HT_M40_LP_210520_b	HT	Anura	0.170636	0.168413	0.16939	0.168808	0.167615	0.163497	0.160048	0.162136	0.162614	0.161817	0.161749	0.165183	0.164277	0.163055	0.164789	0.164777	0.164815	0.165575	0.167027	0.16759	0.169422	0.172296	0.173697	0.1742	0.174935	0.176363	0.177196	0.181144	0.185419	0.186723	0.189122	0.191361	0.193714	0.197435	0.200658	0.204326	0.208392	0.210574	0.21307	0.215487	0.217286	0.220191	0.222188	0.223788	0.226852	0.230504	0.231699
HT_M40_LP_210520_c	HT	Anura	0.153176	0.151346	0.148211	0.146212	0.147122	0.145619	0.143165	0.143652	0.141701	0.139368	0.139429	0.144342	0.145021	0.143653	0.14348	0.144144	0.144393	0.144328	0.14461	0.145524	0.146191	0.147605	0.15199	0.151606	0.150472	0.152163	0.155552	0.156212	0.15692	0.160981	0.162468	0.162859	0.164421	0.169113	0.171708	0.174093	0.176944	0.17728	0.177572	0.18014	0.185139	0.185605	0.185631	0.186939	0.189337	0.191772	0.193304
HT_M41_LP_210520_a	HT	Anura	0.163636	0.162168	0.161198	0.160969	0.160566	0.159319	0.158771	0.160455	0.157176	0.155997	0.158455	0.158636	0.157744	0.158688	0.16234	0.164027	0.161744	0.161436	0.168644	0.168059	0.165871	0.166334	0.170181	0.172772	0.174042	0.174954	0.176579	0.180542	0.184112	0.184873	0.188368	0.190815	0.192675	0.197291	0.201175	0.204972	0.208552	0.209649	0.212405	0.216233	0.219497	0.22211	0.225166	0.228355	0.230579	0.232281	0.233132
HT_M41_LP_210520_b	HT	Anura	0.165223	0.1661	0.166638	0.165861	0.164198	0.161571	0.160964	0.165083	0.164266	0.161291	0.159174	0.15956	0.161522	0.163327	0.163908	0.163935	0.164818	0.166331	0.167495	0.167335	0.168076	0.170526	0.173813	0.175097	0.17544	0.176382	0.179021	0.181719	0.184049	0.186123	0.188295	0.189695	0.191597	0.196433	0.201799	0.205421	0.206914	0.208934	0.210433	0.212801	0.216766	0.21866	0.219626	0.221379	0.225266	0.227009	0.227549
HT_M41_LP_210520_c	HT	Anura	0.159348	0.155087	0.151188	0.149745	0.149354	0.14991	0.151971	0.15533	0.151411	0.149782	0.15245	0.151396	0.152019	0.15404	0.155787	0.154662	0.155057	0.156423	0.156677	0.157409	0.157605	0.158102	0.161194	0.162393	0.163593	0.165769	0.165521	0.168276	0.171876	0.172728	0.172329	0.173126	0.176404	0.181951	0.184941	0.186611	0.188367	0.190475	0.191936	0.19346	0.195664	0.196783	0.200167	0.204115	0.204463	0.205544	0.205485
HT_M42_LP_210520_a	HT	Anura	0.128854	0.128896	0.129162	0.12799	0.127341	0.126191	0.125282	0.125582	0.12245	0.122121	0.125228	0.125369	0.122711	0.120767	0.121938	0.124621	0.124336	0.123592	0.126402	0.128024	0.126763	0.125443	0.130054	0.132274	0.131647	0.130184	0.13196	0.134175	0.135887	0.1371	0.139357	0.139942	0.140785	0.146327	0.148201	0.148744	0.150313	0.152959	0.153302	0.154048	0.157688	0.159525	0.159956	0.159958	0.160799	0.16376	0.165031
HT_M42_LP_210520_b	HT	Anura	0.122117	0.120641	0.121546	0.123183	0.122152	0.120231	0.119777	0.122024	0.119074	0.115313	0.113889	0.11504	0.117516	0.119445	0.119872	0.119977	0.120935	0.12158	0.12057	0.121253	0.122653	0.124503	0.127247	0.128021	0.12858	0.130411	0.132887	0.135746	0.138187	0.139941	0.143871	0.14493	0.145152	0.150929	0.15424	0.156507	0.159067	0.161017	0.163235	0.166887	0.171642	0.171578	0.17242	0.175607	0.179431	0.182032	0.182539
HT_M42_LP_210520_c	HT	Anura	0.126007	0.125751	0.125069	0.125052	0.12406	0.122619	0.121862	0.122553	0.12092	0.119209	0.119046	0.120613	0.121392	0.12217	0.123499	0.123499	0.123183	0.123053	0.12341	0.124503	0.126223	0.128932	0.133053	0.132538	0.131184	0.132189	0.13414	0.135676	0.137528	0.140496	0.142275	0.14305	0.144565	0.149098	0.153427	0.155399	0.155561	0.158562	0.159482	0.160459	0.163946	0.166252	0.167819	0.169108	0.170583	0.17334	0.174922
HT_M43_LP_210520_a	HT	Anura	0.234746	0.232848	0.229215	0.224489	0.224173	0.225198	0.226463	0.227427	0.222353	0.220912	0.223887	0.221011	0.2198	0.220437	0.221761	0.223166	0.223852	0.224959	0.227468	0.226567	0.227064	0.230843	0.236189	0.236539	0.237382	0.241932	0.244471	0.248346	0.252573	0.255744	0.260854	0.264732	0.268689	0.276662	0.281283	0.285543	0.291113	0.295036	0.299583	0.304483	0.309098	0.314076	0.319445	0.32409	0.326642	0.329939	0.333563
HT_M43_LP_210520_b	HT	Anura	0.215787	0.213461	0.214566	0.21439	0.209357	0.208168	0.210518	0.21148	0.209962	0.208473	0.208707	0.210875	0.208786	0.208189	0.21244	0.213296	0.211121	0.210113	0.213941	0.213651	0.213467	0.215435	0.218668	0.220702	0.223583	0.227884	0.229429	0.232366	0.236527	0.240572	0.244661	0.24922	0.254256	0.259348	0.262512	0.266809	0.273029	0.2772	0.280648	0.28341	0.286011	0.291842	0.296704	0.299941	0.303239	0.306872	0.309328
HT_M43_LP_210520_c	HT	Anura	0.22463	0.221035	0.21602	0.212548	0.213311	0.215862	0.217084	0.21444	0.210114	0.20859	0.209906	0.209163	0.210409	0.211894	0.212259	0.214231	0.213226	0.212372	0.216159	0.21863	0.21769	0.216742	0.223018	0.225762	0.227172	0.229301	0.22876	0.232648	0.238536	0.241977	0.244987	0.246294	0.248751	0.257053	0.260943	0.264169	0.269171	0.273016	0.275609	0.279172	0.284694	0.286113	0.288503	0.292656	0.296401	0.298526	0.299879
HT_M44_LP_210520_a	HT	Anura	0.196858	0.193007	0.188972	0.187914	0.189169	0.190513	0.189746	0.185871	0.184816	0.185325	0.186431	0.18834	0.189937	0.190231	0.189595	0.191433	0.193801	0.194882	0.193659	0.193123	0.193692	0.196055	0.200861	0.201264	0.201165	0.203583	0.205938	0.209156	0.212266	0.214114	0.214643	0.217171	0.221091	0.22306	0.224659	0.2279	0.232267	0.233204	0.233817	0.235371	0.238211	0.241731	0.243551	0.244425	0.246791	0.249075	0.249855
HT_M44_LP_210520_b	HT	Anura	0.188066	0.186227	0.187886	0.189919	0.187376	0.185743	0.187421	0.191644	0.189035	0.185543	0.184949	0.186691	0.188159	0.187737	0.186151	0.18932	0.189925	0.189219	0.190962	0.192104	0.191307	0.191148	0.19681	0.19774	0.197171	0.198398	0.199871	0.202552	0.204359	0.204097	0.208791	0.210848	0.210254	0.212581	0.214824	0.217592	0.220595	0.221412	0.222478	0.224094	0.225958	0.228262	0.229022	0.229106	0.230893	0.233172	0.234319
HT_M44_LP_210520_c	HT	Anura	0.189772	0.186806	0.183448	0.183342	0.183133	0.179693	0.178418	0.185768	0.18328	0.180128	0.180732	0.181172	0.18191	0.181652	0.180641	0.183889	0.184496	0.183908	0.185822	0.186006	0.186119	0.187379	0.190015	0.19043	0.19013	0.190949	0.193645	0.196084	0.197778	0.198975	0.199979	0.2013	0.203003	0.204742	0.205579	0.207486	0.210622	0.211683	0.212393	0.213954	0.21672	0.218933	0.218863	0.218679	0.222035	0.223158	0.222681
HT_M45_LP_210520_a	HT	Anura	0.154338	0.149885	0.148306	0.148986	0.146632	0.144806	0.144981	0.146701	0.144691	0.143046	0.143337	0.143309	0.142511	0.142126	0.143486	0.147967	0.149142	0.147717	0.147041	0.147109	0.147295	0.148324	0.151864	0.153947	0.155085	0.155659	0.153772	0.156118	0.159244	0.158451	0.159684	0.161095	0.163013	0.16707	0.169139	0.169733	0.169774	0.169657	0.169913	0.171197	0.173433	0.174035	0.175195	0.176884	0.177715	0.178084	0.17752
HT_M45_LP_210520_b	HT	Anura	0.164087	0.163291	0.16092	0.155597	0.154157	0.156819	0.158304	0.153041	0.153133	0.15608	0.15809	0.155958	0.156364	0.158305	0.159331	0.157351	0.156498	0.157861	0.160552	0.16073	0.160347	0.161503	0.165548	0.166203	0.166604	0.168732	0.168713	0.171777	0.175306	0.175863	0.178687	0.18022	0.180966	0.184158	0.185793	0.18676	0.188269	0.191021	0.192816	0.194637	0.197342	0.197801	0.198264	0.199653	0.201765	0.203356	0.203737
HT_M45_LP_210520_c	HT	Anura	0.192271	0.1893	0.182138	0.179907	0.17896	0.181763	0.18347	0.177691	0.173832	0.17357	0.176461	0.180657	0.179144	0.176887	0.178383	0.181001	0.179716	0.177965	0.180884	0.18216	0.182551	0.183332	0.185524	0.184671	0.185039	0.188485	0.188887	0.192365	0.195812	0.195286	0.19706	0.197955	0.198664	0.202429	0.204923	0.207111	0.2099	0.213066	0.214225	0.215153	0.217557	0.218299	0.218654	0.219387	0.220787	0.222902	0.223343
HT_M46_LP_210520_a	HT	Anura	0.215771	0.214466	0.209228	0.204137	0.203656	0.205397	0.205558	0.201092	0.197435	0.197219	0.199399	0.199479	0.199992	0.199212	0.196644	0.196433	0.198705	0.201421	0.202397	0.204448	0.204881	0.204316	0.206365	0.207204	0.209698	0.214032	0.212445	0.215602	0.220611	0.221809	0.22221	0.224958	0.229716	0.233585	0.236297	0.240609	0.246144	0.246878	0.247427	0.250454	0.256143	0.258327	0.259601	0.261484	0.264413	0.267192	0.268833
HT_M46_LP_210520_b	HT	Anura	0.221192	0.21628	0.212602	0.212593	0.211464	0.21067	0.209757	0.207609	0.205559	0.206301	0.207972	0.204007	0.203336	0.205414	0.207594	0.207049	0.207777	0.209645	0.210947	0.211604	0.210904	0.211296	0.217219	0.21754	0.21752	0.220471	0.219624	0.222781	0.228574	0.232899	0.234137	0.235964	0.238651	0.240128	0.244235	0.249416	0.254016	0.257728	0.259189	0.260391	0.263303	0.266179	0.269497	0.272874	0.275333	0.275998	0.276516
HT_M46_LP_210520_c	HT	Anura	0.233675	0.226618	0.221559	0.224486	0.223339	0.223644	0.224673	0.223013	0.220677	0.219487	0.219387	0.218321	0.217498	0.216913	0.216965	0.220089	0.220905	0.220204	0.22089	0.221953	0.22332	0.225379	0.228688	0.230147	0.230014	0.229454	0.229859	0.234518	0.238872	0.23852	0.242012	0.244455	0.246312	0.25163	0.254266	0.257177	0.261419	0.262982	0.265009	0.267103	0.26862	0.271851	0.274021	0.274636	0.274855	0.276191	0.277248
HT_M47_LP_210520_a	HT	Anura	0.177645	0.175045	0.169854	0.163521	0.166773	0.166015	0.163934	0.169081	0.166675	0.165826	0.169524	0.171575	0.170475	0.168605	0.168041	0.167693	0.168626	0.170067	0.170753	0.171206	0.171918	0.173515	0.176481	0.17742	0.178293	0.180824	0.184643	0.186145	0.187644	0.192034	0.195633	0.196349	0.197292	0.204038	0.205687	0.20832	0.213926	0.214126	0.216067	0.219778	0.223139	0.223834	0.225692	0.228845	0.231187	0.234016	0.235694
HT_M47_LP_210520_b	HT	Anura	0.172189	0.17398	0.176857	0.174792	0.173458	0.173133	0.172999	0.171866	0.169717	0.168631	0.169133	0.169793	0.16953	0.168298	0.167406	0.171083	0.173843	0.174455	0.173941	0.17501	0.175086	0.175152	0.179198	0.180011	0.181131	0.184612	0.185766	0.186974	0.189663	0.194018	0.196355	0.196672	0.197379	0.201784	0.204402	0.207191	0.211091	0.21391	0.215311	0.217483	0.221664	0.223035	0.223512	0.2246	0.227104	0.22929	0.230581
HT_M47_LP_210520_c	HT	Anura	0.176375	0.175664	0.171519	0.16512	0.166509	0.166727	0.165836	0.167753	0.167685	0.165493	0.162978	0.163286	0.164308	0.16402	0.162137	0.162261	0.164182	0.166549	0.167544	0.165877	0.166102	0.168986	0.171416	0.171644	0.172651	0.175211	0.173815	0.172712	0.174608	0.179918	0.181915	0.183618	0.18645	0.190058	0.19243	0.194395	0.196551	0.198527	0.200351	0.202667	0.205426	0.205391	0.206058	0.20787	0.209341	0.211347	0.211944
HT_M48_LP_210520_a	HT	Anura	0.168403	0.168159	0.167181	0.16099	0.159243	0.15992	0.162143	0.164801	0.160374	0.157573	0.159142	0.159542	0.15987	0.159736	0.159352	0.160923	0.162788	0.164146	0.164608	0.163767	0.164375	0.16735	0.171417	0.171037	0.17013	0.171955	0.175196	0.178224	0.181112	0.184305	0.186483	0.188215	0.190621	0.194762	0.197983	0.201255	0.205125	0.208854	0.210292	0.211818	0.215667	0.218642	0.221687	0.224198	0.225042	0.227556	0.229782
HT_M48_LP_210520_b	HT	Anura	0.184391	0.180655	0.174526	0.171357	0.171321	0.172447	0.173593	0.173839	0.169485	0.168225	0.170685	0.168769	0.168996	0.168453	0.165716	0.167764	0.168712	0.16949	0.172504	0.172279	0.171855	0.173775	0.17895	0.177507	0.176559	0.180602	0.183221	0.183536	0.184601	0.189164	0.191971	0.193712	0.196073	0.200764	0.204148	0.207704	0.211524	0.212288	0.214899	0.218077	0.219888	0.222761	0.22574	0.228714	0.231903	0.23313	0.233835
HT_M48_LP_210520_c	HT	Anura	0.174039	0.171374	0.166362	0.164468	0.164078	0.163584	0.163659	0.165263	0.162072	0.160432	0.161762	0.160806	0.159578	0.158319	0.157508	0.15922	0.160297	0.161125	0.163255	0.166477	0.166254	0.164771	0.169626	0.168953	0.166967	0.167942	0.170754	0.173938	0.176742	0.178871	0.179954	0.181985	0.184965	0.187265	0.187929	0.190353	0.194735	0.195312	0.195841	0.197772	0.201032	0.202816	0.20346	0.204333	0.207027	0.209954	0.21039
HT_M49_LP_210520_a	HT	Anura	0.168272	0.173158	0.173046	0.166263	0.162417	0.163291	0.164507	0.160215	0.156685	0.156324	0.157615	0.155367	0.155761	0.155671	0.153387	0.155587	0.156647	0.156586	0.157456	0.159065	0.159343	0.15946	0.16307	0.162565	0.16267	0.166216	0.168135	0.168735	0.170973	0.176451	0.176285	0.177528	0.181677	0.185492	0.18735	0.189394	0.192332	0.193574	0.195977	0.199014	0.20146	0.20334	0.204198	0.205222	0.208191	0.211111	0.21217
HT_M49_LP_210520_b	HT	Anura	0.173894	0.174189	0.171605	0.170508	0.170162	0.167327	0.164057	0.16418	0.163399	0.163418	0.163692	0.160764	0.161714	0.163756	0.164084	0.165071	0.165975	0.165495	0.162958	0.161898	0.163215	0.16631	0.169251	0.169034	0.170458	0.175031	0.174773	0.176323	0.179281	0.181516	0.183865	0.185374	0.187265	0.191928	0.196325	0.199804	0.202094	0.202793	0.204839	0.208183	0.211658	0.213796	0.215424	0.217177	0.219422	0.222056	0.223553
HT_M49_LP_210520_c	HT	Anura	0.165998	0.169721	0.168256	0.161179	0.154354	0.154224	0.157605	0.157224	0.154295	0.153481	0.155024	0.154008	0.152235	0.151264	0.152413	0.157423	0.157035	0.153602	0.153353	0.154621	0.154543	0.154384	0.1587	0.160945	0.162052	0.16312	0.162786	0.163196	0.16514	0.168472	0.171769	0.172228	0.17228	0.177251	0.179429	0.181355	0.184858	0.188484	0.188708	0.188829	0.192188	0.194982	0.196388	0.197402	0.199743	0.201164	0.200897
HT_M50_LP_210520_a	HT	Anura	0.173716	0.175503	0.181191	0.179289	0.175371	0.173684	0.174998	0.177536	0.176973	0.174744	0.172303	0.170344	0.172574	0.17552	0.176392	0.178081	0.177283	0.176273	0.178394	0.179914	0.179747	0.180576	0.187448	0.188978	0.188029	0.188244	0.189472	0.192986	0.196774	0.198953	0.203313	0.205739	0.207742	0.214202	0.216447	0.218482	0.222772	0.226692	0.228681	0.231013	0.235605	0.238919	0.241213	0.243429	0.246569	0.248603	0.249009
HT_M50_LP_210520_b	HT	Anura	0.186654	0.187457	0.186465	0.183697	0.181433	0.179057	0.177541	0.17798	0.176043	0.175756	0.177247	0.175674	0.176967	0.178452	0.17804	0.179654	0.1795	0.178971	0.18082	0.183346	0.183284	0.182733	0.187971	0.189709	0.1901	0.191705	0.193868	0.196356	0.19889	0.201385	0.204569	0.206725	0.208367	0.211514	0.214574	0.218517	0.223291	0.226994	0.228685	0.230034	0.232789	0.236183	0.238106	0.238895	0.240428	0.243434	0.24547
HT_M50_LP_210520_c	HT	Anura	0.177782	0.178618	0.178006	0.175071	0.173064	0.171766	0.172811	0.177014	0.172787	0.170022	0.171359	0.169305	0.16891	0.16912	0.169206	0.172894	0.172401	0.169626	0.169865	0.173218	0.176479	0.178446	0.179975	0.179489	0.17932	0.181005	0.183292	0.185841	0.187889	0.189108	0.191049	0.193882	0.197278	0.200473	0.20154	0.204107	0.208783	0.210276	0.211497	0.21367	0.216874	0.218879	0.220253	0.221721	0.223895	0.226018	0.226893
HT_M51_LP_210520_a	HT	Anura	0.171939	0.167792	0.163726	0.164119	0.163934	0.166633	0.170011	0.169374	0.164066	0.161852	0.163546	0.16156	0.161933	0.161922	0.159881	0.160959	0.16452	0.167617	0.16715	0.164766	0.164561	0.167042	0.169194	0.167805	0.169127	0.174784	0.173604	0.174517	0.17721	0.178893	0.179773	0.181776	0.185497	0.190131	0.192045	0.19349	0.195851	0.197778	0.198976	0.201258	0.205369	0.206096	0.206422	0.207774	0.210102	0.210792	0.211272
HT_M51_LP_210520_b	HT	Anura	0.16808	0.164931	0.16302	0.164438	0.160076	0.159847	0.163428	0.164857	0.160865	0.156488	0.154745	0.155206	0.157022	0.156836	0.154365	0.158145	0.160536	0.159983	0.158158	0.159549	0.161059	0.163041	0.168793	0.168941	0.168089	0.169712	0.169884	0.172493	0.175291	0.175758	0.179377	0.183135	0.185708	0.187386	0.188293	0.190217	0.193308	0.194886	0.195568	0.197594	0.201811	0.202507	0.20261	0.203528	0.205328	0.206543	0.207218
HT_M51_LP_210520_c	HT	Anura	0.177766	0.176222	0.172442	0.168729	0.165732	0.162911	0.162296	0.165446	0.161428	0.158786	0.16049	0.161288	0.164541	0.165825	0.163049	0.16334	0.164317	0.164762	0.164164	0.16352	0.163897	0.165997	0.169802	0.168993	0.169161	0.172978	0.172973	0.174347	0.176594	0.178052	0.180611	0.181877	0.182601	0.185566	0.187618	0.189705	0.19207	0.192917	0.194038	0.195812	0.197983	0.199683	0.200979	0.202145	0.20354	0.205411	0.206129
PRCT_F01_LP_210507_a	PRCT	Anura	0.114785	0.118922	0.123448	0.125391	0.119535	0.116867	0.11872	0.12045	0.114774	0.115226	0.120541	0.111979	0.114741	0.118966	0.115545	0.114579	0.116363	0.117895	0.116202	0.117558	0.117599	0.117527	0.123176	0.120238	0.117164	0.120041	0.122387	0.122603	0.122714	0.124992	0.126591	0.125268	0.125099	0.132841	0.131182	0.129955	0.134723	0.138218	0.13854	0.137576	0.137971	0.140527	0.139762	0.137902	0.141148	0.145554	0.14469
PRCT_F01_LP_210507_b	PRCT	Anura	0.125847	0.124969	0.116797	0.110632	0.112276	0.115715	0.11781	0.117365	0.111497	0.110043	0.115075	0.118961	0.115515	0.114066	0.119503	0.118046	0.112692	0.11211	0.121984	0.117309	0.115107	0.120147	0.123376	0.120805	0.119206	0.121279	0.116819	0.117846	0.121617	0.122212	0.12284	0.121548	0.121616	0.128661	0.128943	0.128794	0.131631	0.131706	0.128872	0.128443	0.133502	0.13375	0.132719	0.133365	0.137295	0.140219	0.139884
PRCT_F01_LP_210507_c	PRCT	Anura	0.126896	0.126514	0.121812	0.117879	0.116214	0.116774	0.119931	0.124584	0.117431	0.111311	0.112814	0.118583	0.118922	0.117719	0.118998	0.119774	0.119261	0.118689	0.119528	0.119491	0.118406	0.118579	0.123372	0.116174	0.111955	0.118536	0.118007	0.119182	0.121478	0.122125	0.121699	0.121325	0.122095	0.124617	0.125311	0.12744	0.131405	0.131623	0.129983	0.12925	0.131067	0.132429	0.131587	0.130957	0.134562	0.137008	0.136108
PRCT_F02_LP_210507_a	PRCT	Anura	0.073231	0.072708	0.068371	0.064552	0.065747	0.068866	0.072108	0.07341	0.060739	0.056684	0.066757	0.074285	0.07483	0.071665	0.069341	0.070426	0.071185	0.071378	0.072298	0.075665	0.075067	0.07318	0.080053	0.080236	0.075816	0.072033	0.073741	0.078702	0.08313	0.083841	0.082024	0.080565	0.081669	0.086012	0.084388	0.085532	0.091642	0.090495	0.089889	0.091115	0.093121	0.093119	0.09506	0.097795	0.097618	0.099366	0.09872
PRCT_F02_LP_210507_b	PRCT	Anura	0.07454	0.069146	0.06614	0.06514	0.062311	0.066047	0.07378	0.077518	0.07273	0.067787	0.06752	0.071072	0.074517	0.07345	0.067397	0.063749	0.067392	0.073334	0.073567	0.068385	0.065456	0.068458	0.076052	0.077309	0.075177	0.074046	0.076121	0.075615	0.073084	0.071398	0.073362	0.07388	0.075431	0.084428	0.083295	0.081752	0.084805	0.083728	0.083526	0.084842	0.086857	0.088414	0.087591	0.086403	0.088669	0.091359	0.091968
PRCT_F02_LP_210507_c	PRCT	Anura	0.081009	0.081406	0.081123	0.075775	0.076033	0.078267	0.079727	0.078518	0.07315	0.070264	0.073121	0.080172	0.084283	0.081308	0.073602	0.076797	0.07752	0.07773	0.082821	0.08177	0.076907	0.075546	0.086466	0.081944	0.075835	0.079105	0.082218	0.083245	0.083622	0.085737	0.089503	0.091045	0.090853	0.092352	0.092306	0.092725	0.094866	0.097931	0.09768	0.097116	0.099332	0.099875	0.098345	0.098564	0.105184	0.106538	0.105175
PRCT_F03_LP_210507_a	PRCT	Anura	0.074471	0.072976	0.071373	0.065672	0.07535	0.072522	0.06488	0.072876	0.069089	0.065196	0.067941	0.074132	0.07413	0.073056	0.075049	0.073834	0.072507	0.073611	0.07767	0.0761	0.071237	0.068166	0.072861	0.072088	0.072333	0.076685	0.074134	0.073728	0.076686	0.080955	0.082782	0.080025	0.077559	0.083556	0.083142	0.082459	0.085338	0.087427	0.084728	0.082649	0.086055	0.088063	0.087081	0.086352	0.090637	0.090578	0.088998
PRCT_F03_LP_210507_b	PRCT	Anura	0.089279	0.080572	0.076734	0.081859	0.082015	0.081752	0.082471	0.083226	0.078703	0.077651	0.081199	0.080865	0.086196	0.088288	0.082307	0.081898	0.08278	0.084276	0.086643	0.088868	0.087822	0.085935	0.090056	0.091821	0.089627	0.085483	0.086087	0.090022	0.091066	0.085892	0.091048	0.092989	0.09282	0.101084	0.096388	0.092498	0.097228	0.101376	0.100496	0.098979	0.101206	0.100839	0.102208	0.103757	0.101449	0.104784	0.108057
PRCT_F03_LP_210507_c	PRCT	Anura	0.071549	0.062393	0.058581	0.063763	0.056577	0.057775	0.06433	0.063065	0.061659	0.062111	0.063054	0.06023	0.060224	0.060882	0.061027	0.067306	0.06708	0.063106	0.063306	0.066533	0.064926	0.062226	0.071265	0.065119	0.060119	0.066266	0.065342	0.067041	0.070633	0.07227	0.068923	0.065272	0.066289	0.075002	0.075161	0.07356	0.074555	0.073146	0.071601	0.07232	0.075916	0.077105	0.075748	0.074414	0.076644	0.080403	0.080081
PRCT_F04_LP_210507_a	PRCT	Anura	0.081623	0.090847	0.091669	0.081303	0.078254	0.080666	0.085904	0.090105	0.083656	0.077476	0.076952	0.079033	0.082704	0.085225	0.084999	0.083006	0.080864	0.082665	0.09018	0.089162	0.084153	0.082007	0.089041	0.088883	0.086625	0.086709	0.08391	0.086759	0.091589	0.092393	0.091436	0.089422	0.088569	0.091448	0.092093	0.092582	0.094051	0.09433	0.092205	0.091643	0.094848	0.09231	0.091771	0.093724	0.094307	0.096929	0.095984
PRCT_F04_LP_210507_b	PRCT	Anura	0.104073	0.102595	0.09803	0.094943	0.092541	0.095085	0.099984	0.101038	0.091715	0.090696	0.099224	0.097956	0.097975	0.098862	0.099271	0.101602	0.099646	0.096264	0.096668	0.097578	0.094967	0.093146	0.102322	0.10019	0.096905	0.099426	0.096326	0.098263	0.100655	0.097615	0.100009	0.101091	0.100917	0.104286	0.104552	0.103638	0.103349	0.103287	0.104747	0.103701	0.098677	0.102766	0.104352	0.102412	0.102535	0.102699	0.102021
PRCT_F04_LP_210507_c	PRCT	Anura	0.09745	0.103949	0.096756	0.083257	0.094905	0.096973	0.092206	0.099092	0.096283	0.095826	0.098971	0.092517	0.092073	0.095611	0.098477	0.099577	0.093539	0.089838	0.098264	0.097021	0.091224	0.08967	0.100904	0.102616	0.099775	0.098075	0.093976	0.094868	0.097358	0.096557	0.098024	0.098245	0.098566	0.103102	0.102151	0.101882	0.104509	0.102251	0.101072	0.100949	0.10068	0.101479	0.099797	0.098508	0.103065	0.104946	0.101857
PRCT_F05_LP_210507_a	PRCT	Anura	0.163452	0.164361	0.164859	0.169147	0.164054	0.158537	0.157529	0.161469	0.158402	0.159788	0.165937	0.163211	0.165658	0.165728	0.159854	0.165558	0.165042	0.160858	0.162232	0.166876	0.16787	0.165396	0.166338	0.170667	0.172045	0.168157	0.166437	0.169835	0.174812	0.176395	0.174542	0.173555	0.175302	0.17929	0.183265	0.186157	0.187729	0.188772	0.189228	0.189322	0.18947	0.190756	0.190545	0.190356	0.193628	0.196802	0.196174
PRCT_F05_LP_210507_b	PRCT	Anura	0.169435	0.169287	0.164769	0.158767	0.155207	0.158786	0.164754	0.165112	0.162895	0.16252	0.16402	0.162641	0.160718	0.161116	0.164669	0.167999	0.165584	0.161837	0.163571	0.166582	0.166123	0.164335	0.168878	0.168044	0.167167	0.16929	0.16663	0.167318	0.169242	0.168918	0.172916	0.173692	0.171677	0.173331	0.178606	0.182906	0.183741	0.183075	0.183592	0.184623	0.185069	0.186655	0.186425	0.186179	0.189656	0.189906	0.187513
PRCT_F05_LP_210507_c	PRCT	Anura	0.163179	0.161843	0.153644	0.142674	0.150723	0.155128	0.15366	0.153689	0.144938	0.146757	0.158497	0.155942	0.156296	0.156969	0.154659	0.15409	0.15105	0.150467	0.157259	0.156344	0.154107	0.155369	0.161351	0.159888	0.157755	0.159261	0.156493	0.158668	0.162987	0.164137	0.164788	0.161967	0.159955	0.166797	0.169555	0.169619	0.169477	0.16998	0.170354	0.170941	0.171963	0.172477	0.170094	0.168719	0.174259	0.173426	0.171716
PRCT_F06_LP_210507_a	PRCT	Anura	0.048118	0.049523	0.048361	0.044917	0.043658	0.047797	0.052917	0.052028	0.048208	0.0481	0.050818	0.047342	0.049384	0.047725	0.039543	0.049097	0.050653	0.046948	0.049348	0.049159	0.045623	0.042905	0.048207	0.048852	0.046421	0.044228	0.043761	0.045933	0.048405	0.048469	0.046941	0.044899	0.045579	0.052042	0.047317	0.045745	0.052345	0.050089	0.048492	0.049246	0.050917	0.048529	0.047177	0.048724	0.05224	0.053339	0.052168
PRCT_F06_LP_210507_b	PRCT	Anura	0.053836	0.050504	0.043967	0.045491	0.046431	0.049338	0.051602	0.048892	0.043628	0.041696	0.045204	0.051701	0.05108	0.04883	0.04967	0.047618	0.049061	0.051782	0.050809	0.046935	0.042976	0.043602	0.053542	0.051774	0.047417	0.047681	0.044475	0.047988	0.05221	0.04917	0.046288	0.046242	0.048327	0.049493	0.049428	0.050598	0.053407	0.054644	0.049616	0.046064	0.050459	0.051483	0.052586	0.052998	0.050152	0.051593	0.053028
PRCT_F06_LP_210507_c	PRCT	Anura	0.053506	0.05074	0.041993	0.04449	0.041912	0.045364	0.050796	0.048371	0.04502	0.043521	0.04438	0.045997	0.041417	0.040382	0.047697	0.048072	0.047292	0.047114	0.047408	0.04601	0.043241	0.040799	0.041226	0.040697	0.042037	0.045191	0.041433	0.042404	0.045691	0.045568	0.043472	0.04126	0.041753	0.047167	0.046075	0.045074	0.04748	0.047263	0.045303	0.044198	0.045662	0.04652	0.044403	0.042563	0.046404	0.047372	0.046733
PRCT_F07_LP_210507_a	PRCT	Anura	0.114751	0.12113	0.124392	0.120787	0.107195	0.109955	0.121696	0.120929	0.117638	0.116028	0.116268	0.114617	0.118105	0.120565	0.117905	0.11773	0.11549	0.114918	0.119918	0.117663	0.112816	0.111563	0.119	0.117727	0.116651	0.120936	0.118333	0.120205	0.12414	0.124973	0.125764	0.124129	0.123616	0.130661	0.133369	0.133637	0.134395	0.137315	0.135666	0.135672	0.142012	0.140201	0.139619	0.142012	0.144014	0.145596	0.145539
PRCT_F07_LP_210507_b	PRCT	Anura	0.127614	0.12885	0.120255	0.110727	0.109446	0.117896	0.125575	0.11984	0.113161	0.112352	0.116728	0.118367	0.1194	0.119184	0.118416	0.122954	0.120852	0.116695	0.119464	0.123626	0.122116	0.118031	0.122726	0.125047	0.124018	0.12178	0.123085	0.124735	0.125904	0.126509	0.125908	0.125395	0.126527	0.130123	0.12723	0.129195	0.138681	0.140438	0.13507	0.132289	0.138582	0.139177	0.138336	0.138914	0.141881	0.142326	0.140147
PRCT_F07_LP_210507_c	PRCT	Anura	0.11017	0.10801	0.101355	0.101719	0.098087	0.102139	0.109164	0.107559	0.097932	0.095655	0.101875	0.101191	0.102868	0.103589	0.101191	0.102073	0.10439	0.106921	0.108402	0.106299	0.10289	0.102771	0.110938	0.109473	0.105963	0.106867	0.106735	0.111628	0.115334	0.111253	0.107683	0.106654	0.108136	0.110696	0.114306	0.117208	0.117722	0.114419	0.115838	0.119624	0.121091	0.119292	0.11982	0.122612	0.124189	0.126398	0.125144
PRCT_F08_LP_210507_a	PRCT	Anura	0.056035	0.059123	0.055751	0.044595	0.052295	0.057152	0.057383	0.05935	0.047979	0.044616	0.053097	0.054927	0.057607	0.05778	0.053474	0.050087	0.048179	0.049617	0.054603	0.053253	0.051151	0.052213	0.057005	0.051914	0.048865	0.054438	0.055643	0.05546	0.05457	0.053579	0.05483	0.054864	0.055023	0.059245	0.056738	0.055103	0.057845	0.057824	0.056997	0.057636	0.060506	0.060522	0.059822	0.059726	0.060866	0.064447	0.063894
PRCT_F08_LP_210507_b	PRCT	Anura	0.033207	0.034906	0.038669	0.036232	0.036892	0.040759	0.045142	0.045975	0.040848	0.039491	0.043219	0.043151	0.041999	0.041085	0.040654	0.038839	0.035841	0.035171	0.039393	0.03929	0.035433	0.034318	0.045348	0.045274	0.040816	0.039263	0.037917	0.040635	0.042972	0.040435	0.040449	0.038599	0.037203	0.042332	0.041007	0.039559	0.042295	0.046187	0.045555	0.044054	0.045562	0.043893	0.042728	0.043355	0.045276	0.048284	0.048674
PRCT_F08_LP_210507_c	PRCT	Anura	0.042233	0.045393	0.041923	0.034275	0.033272	0.039901	0.044111	0.034865	0.035321	0.038211	0.039329	0.041178	0.040299	0.037511	0.0352	0.037809	0.036145	0.0348	0.040954	0.043985	0.040892	0.036497	0.041007	0.03909	0.037695	0.040835	0.03866	0.038286	0.039504	0.039817	0.037618	0.034431	0.035145	0.044666	0.043112	0.041211	0.044672	0.044092	0.043965	0.043519	0.04142	0.038851	0.039528	0.04215	0.042795	0.044526	0.045178
PRCT_F09_LP_210507_a	PRCT	Anura	0.126806	0.122592	0.119236	0.113441	0.110025	0.11885	0.129422	0.124953	0.118191	0.11917	0.125684	0.123211	0.116713	0.114126	0.118642	0.121899	0.120619	0.119197	0.122914	0.123202	0.119205	0.117494	0.128943	0.128762	0.124024	0.122588	0.12202	0.125971	0.128557	0.124956	0.129036	0.130567	0.130144	0.135746	0.136531	0.137006	0.13996	0.142204	0.141765	0.141261	0.143161	0.144333	0.144106	0.143859	0.145852	0.148931	0.148838
PRCT_F09_LP_210507_b	PRCT	Anura	0.113047	0.111648	0.105309	0.099738	0.10832	0.113669	0.114539	0.116611	0.107155	0.103418	0.10848	0.107287	0.109712	0.11264	0.112955	0.11378	0.110454	0.109355	0.116923	0.11508	0.113088	0.114442	0.115606	0.114287	0.113742	0.115353	0.114406	0.117113	0.119566	0.117424	0.120054	0.117297	0.113783	0.122915	0.123072	0.122008	0.124856	0.125884	0.126803	0.128097	0.129313	0.127338	0.127644	0.129023	0.12695	0.128286	0.129669
PRCT_F09_LP_210507_c	PRCT	Anura	0.114997	0.112789	0.110819	0.120979	0.111977	0.10474	0.103804	0.104163	0.101263	0.103129	0.109116	0.108422	0.107677	0.106795	0.105924	0.109496	0.111761	0.110518	0.106607	0.108032	0.108377	0.10943	0.119595	0.113842	0.107548	0.111285	0.111655	0.113726	0.114399	0.110745	0.110675	0.113634	0.116843	0.116723	0.116931	0.118294	0.119993	0.119211	0.11995	0.121615	0.122329	0.120483	0.120465	0.121944	0.122031	0.124783	0.125248
PRCT_F10_LP_210507_a	PRCT	Anura	0.120773	0.110342	0.104613	0.11697	0.112036	0.104955	0.104861	0.113479	0.110296	0.108724	0.111956	0.108807	0.111926	0.114776	0.112538	0.114647	0.112046	0.109323	0.113538	0.114028	0.11222	0.111689	0.116407	0.115738	0.114201	0.115662	0.117257	0.118967	0.120459	0.121151	0.119289	0.11684	0.117983	0.126442	0.12464	0.122065	0.124832	0.127578	0.127935	0.12825	0.130411	0.128875	0.12813	0.129879	0.133441	0.136004	0.135007
PRCT_F10_LP_210507_b	PRCT	Anura	0.096455	0.099469	0.096391	0.086882	0.088707	0.092781	0.09851	0.107325	0.098296	0.092744	0.0958	0.090874	0.092462	0.095502	0.096127	0.104483	0.103431	0.098251	0.100381	0.100911	0.098762	0.098544	0.107905	0.102809	0.100197	0.10821	0.102199	0.100905	0.104752	0.108251	0.108533	0.104174	0.09991	0.103681	0.107903	0.110453	0.110722	0.108938	0.108907	0.110363	0.11197	0.11399	0.113612	0.112139	0.113229	0.117316	0.118034
PRCT_F10_LP_210507_c	PRCT	Anura	0.088674	0.09396	0.093363	0.09085	0.081813	0.080928	0.087958	0.093793	0.084712	0.081953	0.088945	0.086668	0.083979	0.0835	0.085342	0.086823	0.085472	0.08527	0.09029	0.090258	0.088756	0.089055	0.092698	0.091974	0.08985	0.088941	0.086525	0.091049	0.0956	0.092188	0.091043	0.090919	0.092753	0.098374	0.098511	0.097867	0.099195	0.098949	0.09621	0.095438	0.099274	0.098318	0.097235	0.097964	0.100237	0.103103	0.101339
PRCT_F11_LP_210507_a	PRCT	Anura	0.083834	0.086942	0.077516	0.070819	0.074285	0.078728	0.082629	0.087272	0.082536	0.082033	0.086163	0.079201	0.08486	0.086931	0.076205	0.080962	0.081185	0.079287	0.083576	0.083378	0.07982	0.079212	0.090087	0.088569	0.084674	0.085791	0.081238	0.085082	0.091857	0.092415	0.091233	0.088477	0.087987	0.094859	0.097302	0.097257	0.097317	0.097953	0.096478	0.097187	0.102596	0.102031	0.10034	0.099994	0.101591	0.106038	0.106024
PRCT_F11_LP_210507_b	PRCT	Anura	0.080385	0.075355	0.06748	0.065228	0.067952	0.07872	0.086444	0.077276	0.068223	0.070139	0.078533	0.073845	0.070782	0.072201	0.077287	0.084065	0.078155	0.0708	0.077725	0.078808	0.073152	0.069115	0.080285	0.081217	0.078595	0.078746	0.075271	0.078158	0.082597	0.081585	0.080961	0.080437	0.081534	0.086338	0.087394	0.086492	0.086567	0.090527	0.088648	0.085632	0.087595	0.090385	0.089879	0.088715	0.092616	0.094737	0.094333
PRCT_F11_LP_210507_c	PRCT	Anura	0.063397	0.063197	0.068631	0.069851	0.06688	0.064294	0.067087	0.076891	0.072593	0.067829	0.069375	0.072767	0.074313	0.074401	0.07379	0.071136	0.070185	0.071918	0.075273	0.075551	0.073083	0.071763	0.077395	0.077984	0.074655	0.072077	0.077911	0.07929	0.077349	0.077236	0.079521	0.078839	0.078859	0.088019	0.088865	0.088221	0.09014	0.088646	0.086201	0.084984	0.086015	0.086469	0.08669	0.08823	0.092565	0.094466	0.093685
PRCT_F12_LP_210507_a	PRCT	Anura	0.092106	0.088982	0.085633	0.08717	0.08216	0.086553	0.095817	0.096681	0.086737	0.082581	0.088379	0.092824	0.093234	0.090799	0.087645	0.084574	0.086006	0.089469	0.090435	0.090999	0.090882	0.09059	0.091289	0.090645	0.091775	0.095512	0.09609	0.098834	0.099993	0.09625	0.09921	0.100384	0.101256	0.109388	0.107462	0.106166	0.110304	0.108925	0.109288	0.11214	0.115882	0.117904	0.117611	0.116784	0.118488	0.124401	0.125625
PRCT_F12_LP_210507_b	PRCT	Anura	0.095015	0.094624	0.095293	0.103946	0.097558	0.089042	0.086183	0.090869	0.089478	0.087356	0.087292	0.087124	0.091357	0.092756	0.088745	0.094288	0.093962	0.089972	0.09023	0.091263	0.090918	0.090785	0.095146	0.09443	0.09258	0.093324	0.095399	0.097568	0.0984	0.097292	0.096775	0.095723	0.096979	0.104738	0.103566	0.102418	0.106132	0.107561	0.107015	0.106575	0.108045	0.110034	0.110665	0.110767	0.112532	0.114036	0.114434
PRCT_F12_LP_210507_c	PRCT	Anura	0.104116	0.098141	0.087549	0.091232	0.087267	0.089054	0.095374	0.097641	0.087988	0.083318	0.088198	0.091194	0.088952	0.087478	0.090287	0.089935	0.087089	0.086811	0.092955	0.092924	0.087094	0.083578	0.095043	0.096102	0.093168	0.092626	0.088766	0.092419	0.096857	0.093656	0.093498	0.093432	0.094131	0.098592	0.101332	0.102122	0.102298	0.104575	0.103783	0.10233	0.103359	0.10448	0.105589	0.106176	0.105932	0.108485	0.110392
PRCT_F13_LP_210507_a	PRCT	Anura	0.096954	0.096835	0.091802	0.089395	0.087769	0.091318	0.093851	0.086811	0.083729	0.085319	0.089962	0.094974	0.093942	0.090887	0.089998	0.090328	0.090412	0.092393	0.098186	0.101135	0.097944	0.093777	0.099757	0.09933	0.096347	0.095814	0.097702	0.101005	0.102903	0.101926	0.104755	0.103548	0.100998	0.1066	0.110137	0.112275	0.113453	0.111285	0.109622	0.11089	0.114887	0.114443	0.113028	0.1137	0.11812	0.120885	0.119846
PRCT_F13_LP_210507_b	PRCT	Anura	0.093526	0.092425	0.091668	0.099732	0.09765	0.093315	0.092507	0.097012	0.089759	0.088214	0.095089	0.093844	0.091783	0.091691	0.094405	0.099184	0.09576	0.092291	0.099586	0.098047	0.095136	0.095229	0.097907	0.099919	0.098618	0.095191	0.098002	0.101062	0.103085	0.104326	0.104472	0.103802	0.103466	0.10503	0.108235	0.110383	0.111197	0.115345	0.111358	0.10796	0.113439	0.113365	0.113918	0.115337	0.11466	0.117741	0.121154
PRCT_F13_LP_210507_c	PRCT	Anura	0.101186	0.104917	0.105641	0.100419	0.098481	0.098965	0.101408	0.104867	0.103687	0.103078	0.103576	0.099714	0.102226	0.106885	0.108159	0.104367	0.104025	0.105393	0.103991	0.105639	0.107102	0.107846	0.109934	0.106797	0.106122	0.109863	0.102461	0.106783	0.114376	0.111711	0.110974	0.111015	0.112897	0.118582	0.118755	0.118964	0.122236	0.124488	0.120959	0.118049	0.121316	0.121351	0.12097	0.121653	0.123628	0.125793	0.125682
PRCT_F14_LP_210507_a	PRCT	Anura	0.142269	0.141289	0.139842	0.143633	0.142056	0.140799	0.142347	0.145938	0.14217	0.138199	0.138349	0.141573	0.144425	0.144748	0.143372	0.148043	0.147434	0.144264	0.145435	0.146825	0.146684	0.14693	0.151976	0.153235	0.152379	0.152443	0.155662	0.158778	0.161161	0.16289	0.163014	0.162414	0.163372	0.16832	0.17082	0.173572	0.177617	0.179448	0.179808	0.180247	0.181849	0.183005	0.184433	0.18624	0.188115	0.190017	0.190562
PRCT_F14_LP_210507_b	PRCT	Anura	0.123015	0.131935	0.130718	0.123113	0.121792	0.127328	0.133139	0.130845	0.122996	0.120219	0.123853	0.124258	0.123843	0.12458	0.127458	0.131874	0.13108	0.128238	0.129502	0.133198	0.131878	0.1277	0.130961	0.131513	0.1331	0.136894	0.13346	0.137402	0.144112	0.14508	0.145003	0.144645	0.145216	0.14809	0.153316	0.155856	0.154951	0.157941	0.158646	0.159139	0.162071	0.16376	0.165646	0.168066	0.170452	0.171239	0.170468
PRCT_F14_LP_210507_c	PRCT	Anura	0.137066	0.129908	0.124545	0.132618	0.126598	0.12197	0.121882	0.12224	0.118147	0.122406	0.132061	0.126506	0.130257	0.133924	0.129507	0.129602	0.13111	0.13184	0.130601	0.13081	0.128942	0.128153	0.136593	0.136471	0.134207	0.135552	0.136206	0.138227	0.141154	0.144122	0.148824	0.149035	0.146822	0.149861	0.154944	0.15829	0.159173	0.162112	0.163676	0.1642	0.16511	0.168034	0.168794	0.168779	0.172275	0.176159	0.176316
PRCT_F15_LP_210507_a	PRCT	Anura	0.147229	0.149349	0.145291	0.137535	0.138729	0.142133	0.145331	0.148102	0.147253	0.143953	0.140459	0.139314	0.142333	0.14391	0.141568	0.14442	0.145593	0.145443	0.146664	0.148281	0.14842	0.148062	0.150453	0.151313	0.151598	0.151764	0.149087	0.149571	0.152784	0.156016	0.15746	0.156108	0.154619	0.157689	0.162672	0.16619	0.167212	0.168557	0.167051	0.166502	0.169765	0.169026	0.170964	0.174481	0.174252	0.175541	0.176294
PRCT_F15_LP_210507_b	PRCT	Anura	0.136441	0.140011	0.138082	0.132721	0.123168	0.122428	0.128535	0.132239	0.132565	0.132639	0.133468	0.13327	0.134078	0.135517	0.136289	0.13395	0.13116	0.1296	0.130251	0.133197	0.13273	0.131714	0.139669	0.137688	0.134898	0.137583	0.136029	0.138239	0.141624	0.141726	0.141632	0.139492	0.138935	0.146249	0.150417	0.15158	0.15102	0.148801	0.149595	0.151714	0.152783	0.155978	0.155367	0.1532	0.15601	0.159024	0.158518
PRCT_F15_LP_210507_c	PRCT	Anura	0.126662	0.126336	0.122316	0.117733	0.123581	0.128731	0.131669	0.135162	0.131864	0.129789	0.13018	0.125475	0.128676	0.131358	0.127243	0.125883	0.125837	0.126955	0.12905	0.130454	0.128189	0.125978	0.132418	0.13293	0.129466	0.126746	0.128948	0.13384	0.136678	0.134605	0.136361	0.135205	0.133631	0.139903	0.14262	0.144758	0.14751	0.145741	0.14506	0.145874	0.146895	0.14638	0.148137	0.151025	0.151327	0.153274	0.152998
PRCT_F16_LP_210507_a	PRCT	Anura	0.135183	0.137205	0.130447	0.118244	0.119788	0.125337	0.130265	0.132921	0.127656	0.123757	0.125408	0.129587	0.129703	0.129441	0.131857	0.133154	0.13194	0.129788	0.129415	0.132159	0.133219	0.134301	0.1422	0.139742	0.137458	0.141639	0.140147	0.143771	0.14675	0.143038	0.149464	0.155059	0.157226	0.16056	0.164761	0.171734	0.180145	0.183596	0.183702	0.184744	0.189879	0.1961	0.197788	0.197503	0.202151	0.208702	0.211853
PRCT_F16_LP_210507_b	PRCT	Anura	0.132211	0.130402	0.127919	0.123745	0.124546	0.124643	0.126646	0.134453	0.128149	0.124192	0.127853	0.128617	0.125956	0.125198	0.129024	0.131325	0.127892	0.124831	0.129562	0.131752	0.130501	0.130227	0.138381	0.139509	0.137055	0.13602	0.137579	0.1415	0.146407	0.150673	0.153706	0.155694	0.158569	0.164792	0.168192	0.169846	0.172243	0.178653	0.182232	0.184935	0.189754	0.194323	0.196522	0.1975	0.200314	0.205884	0.210171
PRCT_F16_LP_210507_c	PRCT	Anura	0.132978	0.132989	0.134801	0.13529	0.13016	0.125909	0.12742	0.134973	0.12434	0.121037	0.129952	0.129222	0.129962	0.1313	0.131286	0.130652	0.131658	0.132564	0.130761	0.127858	0.130322	0.13736	0.141368	0.13819	0.137722	0.143122	0.138395	0.141504	0.148667	0.150709	0.147994	0.148707	0.153797	0.158502	0.161921	0.167492	0.174685	0.175718	0.177303	0.181169	0.186497	0.189291	0.190363	0.192065	0.197048	0.203604	0.206036
PRCT_F17_LP_210507_a	PRCT	Anura	0.126828	0.133953	0.139908	0.126765	0.11805	0.12201	0.130606	0.129556	0.117759	0.11535	0.123787	0.122476	0.122742	0.123454	0.123014	0.124666	0.124526	0.125609	0.130992	0.128426	0.125445	0.126197	0.129961	0.129841	0.131881	0.137099	0.130683	0.135362	0.141336	0.135506	0.140026	0.144421	0.146114	0.148928	0.149736	0.152062	0.156482	0.157582	0.159144	0.161272	0.16326	0.165657	0.165259	0.164781	0.169554	0.173795	0.173526
PRCT_F17_LP_210507_b	PRCT	Anura	0.140501	0.130624	0.119609	0.121814	0.130062	0.130446	0.126741	0.129144	0.123714	0.120471	0.123436	0.127533	0.129261	0.127756	0.125256	0.13033	0.129679	0.127191	0.130845	0.130074	0.126882	0.126581	0.135247	0.133514	0.132125	0.137113	0.133872	0.135895	0.140728	0.141998	0.14005	0.141349	0.146093	0.149429	0.148117	0.150164	0.156768	0.155797	0.15583	0.15776	0.160403	0.163555	0.164466	0.164239	0.166026	0.168017	0.169167
PRCT_F17_LP_210507_c	PRCT	Anura	0.12047	0.118615	0.118148	0.123748	0.12481	0.119573	0.114881	0.118505	0.116122	0.114882	0.116483	0.114594	0.11699	0.118804	0.116228	0.113532	0.114224	0.11589	0.115066	0.117733	0.119511	0.119999	0.122701	0.122388	0.12442	0.129506	0.12477	0.125894	0.130363	0.131761	0.135459	0.135141	0.133356	0.13822	0.1397	0.140954	0.143997	0.146346	0.144997	0.144618	0.148965	0.150492	0.150052	0.150962	0.156751	0.160531	0.159586
PRCT_F18_LP_210507_a	PRCT	Anura	0.131891	0.126541	0.128482	0.141444	0.134419	0.127673	0.126564	0.127699	0.126135	0.127779	0.131735	0.128907	0.12951	0.132954	0.136334	0.136569	0.135753	0.135908	0.137689	0.134117	0.134111	0.139815	0.145937	0.146341	0.144753	0.14458	0.144438	0.148404	0.152523	0.152497	0.154308	0.154825	0.155648	0.161234	0.165076	0.168932	0.17302	0.173456	0.172186	0.173533	0.179176	0.179279	0.179924	0.182257	0.184145	0.185604	0.187492
PRCT_F18_LP_210507_b	PRCT	Anura	0.1323	0.134806	0.133763	0.134993	0.130752	0.124644	0.123332	0.131438	0.129568	0.12663	0.127428	0.129258	0.130837	0.133085	0.135831	0.134855	0.131902	0.132204	0.138698	0.1342	0.130482	0.134374	0.145223	0.145345	0.140274	0.137415	0.13875	0.145063	0.150628	0.150388	0.151178	0.151543	0.15316	0.159309	0.163493	0.164182	0.163258	0.166864	0.169896	0.171582	0.172492	0.173534	0.173103	0.173829	0.179689	0.182518	0.182315
PRCT_F18_LP_210507_c	PRCT	Anura	0.126631	0.123765	0.117917	0.119099	0.115101	0.119666	0.128463	0.129062	0.122734	0.119805	0.122808	0.124922	0.123345	0.124272	0.130485	0.132471	0.130938	0.127239	0.124082	0.128612	0.129669	0.127845	0.13439	0.136055	0.135519	0.136085	0.136655	0.138	0.140551	0.144017	0.145818	0.144231	0.143879	0.152196	0.154995	0.155339	0.15665	0.159006	0.160268	0.161313	0.163084	0.163327	0.164532	0.166541	0.167983	0.173881	0.176702
PRCT_F19_LP_210507_a	PRCT	Anura	0.204821	0.204342	0.204956	0.201281	0.197567	0.197922	0.201238	0.203417	0.200757	0.20234	0.207279	0.202966	0.199648	0.199366	0.201316	0.202167	0.206484	0.207924	0.20061	0.205872	0.209059	0.20704	0.209025	0.210275	0.211991	0.214397	0.213854	0.214557	0.217423	0.221438	0.222979	0.222327	0.222782	0.228317	0.226033	0.224901	0.229934	0.23537	0.234165	0.232687	0.237158	0.238484	0.237261	0.236103	0.238116	0.240681	0.239043
PRCT_F19_LP_210507_b	PRCT	Anura	0.201555	0.205143	0.201424	0.191999	0.189834	0.196442	0.205172	0.205953	0.196973	0.194732	0.200767	0.198685	0.201218	0.202764	0.199683	0.201747	0.202899	0.20286	0.203684	0.20728	0.207487	0.204601	0.205148	0.208386	0.212205	0.213807	0.209097	0.211602	0.217027	0.217543	0.218312	0.218579	0.219624	0.22377	0.227508	0.227678	0.225957	0.232002	0.231637	0.228523	0.229372	0.232738	0.233754	0.232556	0.232483	0.234296	0.234865
PRCT_F19_LP_210507_c	PRCT	Anura	0.205963	0.19881	0.189212	0.188864	0.191813	0.200655	0.207864	0.203429	0.198402	0.198644	0.201963	0.19825	0.199502	0.199433	0.194504	0.196767	0.199878	0.200281	0.197288	0.199228	0.199669	0.198862	0.203364	0.204921	0.206659	0.210421	0.2116	0.213679	0.2154	0.21495	0.21476	0.21472	0.216117	0.220472	0.219961	0.220656	0.224722	0.225048	0.224903	0.225501	0.226837	0.226635	0.224943	0.224501	0.228504	0.229823	0.228312
PRCT_F20_LP_210507_a	PRCT	Anura	0.185512	0.181222	0.172685	0.168275	0.173923	0.178536	0.17977	0.179891	0.173586	0.170915	0.174146	0.175623	0.178195	0.179859	0.179012	0.176528	0.176608	0.178075	0.178309	0.181466	0.178515	0.173085	0.179544	0.180865	0.180879	0.182306	0.177638	0.178248	0.183411	0.18813	0.188523	0.18437	0.181058	0.18636	0.188421	0.189903	0.192225	0.191485	0.191262	0.192571	0.194469	0.191762	0.189255	0.190294	0.195721	0.195442	0.192213
PRCT_F20_LP_210507_b	PRCT	Anura	0.174571	0.173625	0.171865	0.174266	0.168389	0.162763	0.16493	0.176553	0.16817	0.16155	0.165606	0.169358	0.173757	0.173275	0.1676	0.171183	0.172582	0.170379	0.167435	0.165247	0.165777	0.1708	0.180712	0.175222	0.170357	0.175108	0.170564	0.172003	0.177596	0.180758	0.179549	0.178081	0.179365	0.184387	0.184969	0.183053	0.182157	0.186057	0.184641	0.183169	0.187268	0.187521	0.185587	0.184282	0.18625	0.187739	0.187217
PRCT_F20_LP_210507_c	PRCT	Anura	0.171245	0.167778	0.164554	0.166868	0.161752	0.163215	0.170122	0.173233	0.164189	0.160939	0.165844	0.16202	0.166276	0.169349	0.164683	0.164537	0.168577	0.171507	0.168369	0.169137	0.169765	0.170106	0.173869	0.1748	0.171751	0.166962	0.166821	0.172382	0.177332	0.175505	0.171847	0.172758	0.176943	0.177956	0.18024	0.183914	0.186618	0.182999	0.181004	0.1816	0.183384	0.18481	0.184077	0.18255	0.183193	0.184998	0.18477
PRCT_F21_LP_210507_a	PRCT	Anura	0.206071	0.202785	0.201186	0.204817	0.197287	0.197865	0.206044	0.210265	0.197795	0.196063	0.207674	0.205119	0.199628	0.197836	0.201233	0.201576	0.198424	0.197556	0.203738	0.200957	0.200474	0.205682	0.21082	0.212034	0.210728	0.209112	0.208463	0.212926	0.21826	0.219401	0.220921	0.220983	0.22143	0.226169	0.229664	0.23269	0.235817	0.238002	0.238849	0.239706	0.241577	0.242565	0.241675	0.240342	0.241266	0.244864	0.245137
PRCT_F21_LP_210507_b	PRCT	Anura	0.182699	0.180428	0.180527	0.182011	0.179908	0.177709	0.177096	0.178218	0.178847	0.179893	0.181803	0.184131	0.179894	0.177018	0.180679	0.182684	0.181466	0.181682	0.187575	0.18612	0.181809	0.180142	0.185386	0.184758	0.182537	0.182956	0.183793	0.189134	0.193075	0.190594	0.195347	0.19691	0.195283	0.198227	0.202095	0.204236	0.204072	0.204208	0.20387	0.20534	0.209317	0.208564	0.204777	0.202081	0.204933	0.208682	0.209298
PRCT_F21_LP_210507_c	PRCT	Anura	0.203961	0.199593	0.191157	0.189568	0.187624	0.194063	0.200595	0.194073	0.18917	0.189322	0.192847	0.194025	0.191034	0.190222	0.194305	0.193051	0.193964	0.194382	0.190369	0.194455	0.196548	0.196324	0.202588	0.198164	0.196897	0.205242	0.204432	0.200871	0.202288	0.212295	0.214742	0.213396	0.212206	0.214261	0.219307	0.223922	0.22534	0.222414	0.223339	0.225979	0.226379	0.225673	0.225621	0.226294	0.226717	0.227118	0.227635
PRCT_F22_LP_210507_a	PRCT	Anura	0.189399	0.195604	0.202391	0.201886	0.201469	0.197167	0.193368	0.19657	0.198251	0.198527	0.196825	0.191075	0.193244	0.197511	0.19871	0.20286	0.202706	0.201995	0.205841	0.201307	0.195207	0.194587	0.203883	0.202201	0.200235	0.204913	0.203775	0.205632	0.209122	0.210662	0.211685	0.2113	0.211964	0.217548	0.218979	0.22132	0.225794	0.224113	0.223174	0.22334	0.223513	0.224456	0.224293	0.223795	0.225069	0.226487	0.226103
PRCT_F22_LP_210507_b	PRCT	Anura	0.204995	0.206044	0.200849	0.196925	0.189148	0.189798	0.196466	0.19944	0.193978	0.190492	0.192992	0.196826	0.199724	0.200357	0.199401	0.201812	0.198459	0.195605	0.201866	0.203708	0.199459	0.196961	0.209553	0.209559	0.204443	0.203289	0.205635	0.210458	0.213244	0.210793	0.209426	0.209393	0.211422	0.216223	0.219549	0.221345	0.222226	0.222804	0.222835	0.222921	0.223688	0.225394	0.224915	0.223839	0.225911	0.226156	0.224382
PRCT_F22_LP_210507_c	PRCT	Anura	0.196922	0.196056	0.187926	0.181295	0.184067	0.183067	0.183947	0.197114	0.19607	0.187807	0.182876	0.190994	0.195418	0.193229	0.188114	0.192408	0.193723	0.193718	0.197464	0.195675	0.193724	0.195105	0.200121	0.200201	0.198812	0.199838	0.203731	0.207313	0.207979	0.204996	0.203521	0.202983	0.204552	0.209837	0.208686	0.209073	0.213139	0.209184	0.209381	0.21239	0.21355	0.210647	0.208373	0.208818	0.211623	0.212278	0.210896
PRCT_F23_LP_210507_a	PRCT	Anura	0.178179	0.185445	0.186849	0.178946	0.175937	0.177672	0.180185	0.178266	0.16974	0.169205	0.177136	0.177727	0.180241	0.180377	0.176195	0.178016	0.178874	0.177683	0.176642	0.18234	0.185609	0.184848	0.185991	0.185393	0.18577	0.188069	0.187284	0.190157	0.194819	0.197353	0.198485	0.197315	0.198021	0.206791	0.209598	0.211011	0.214406	0.217091	0.218302	0.219298	0.221112	0.221434	0.222516	0.224153	0.224841	0.227022	0.227843
PRCT_F23_LP_210507_b	PRCT	Anura	0.183934	0.187978	0.184389	0.176354	0.175311	0.177464	0.179614	0.178936	0.169898	0.167985	0.175731	0.179964	0.177261	0.172797	0.171525	0.172764	0.175112	0.177576	0.179485	0.1812	0.181666	0.181268	0.181673	0.18221	0.183106	0.185118	0.190403	0.190821	0.189494	0.191323	0.190843	0.191388	0.19453	0.199641	0.200269	0.202221	0.206039	0.200825	0.200099	0.203321	0.206106	0.206102	0.206543	0.207476	0.207299	0.210129	0.209666
PRCT_F23_LP_210507_c	PRCT	Anura	0.165788	0.169081	0.172688	0.172204	0.168961	0.164235	0.162388	0.166383	0.157743	0.160694	0.173931	0.165571	0.160318	0.161204	0.165297	0.166897	0.162349	0.16039	0.169434	0.166421	0.162613	0.164207	0.170003	0.170275	0.170268	0.172483	0.167663	0.169455	0.175466	0.178551	0.176082	0.174475	0.177036	0.18324	0.181718	0.180623	0.184229	0.186332	0.184838	0.183575	0.185957	0.187226	0.186893	0.18667	0.189061	0.191617	0.191413
PRCT_F24_LP_210507_a	PRCT	Anura	0.142486	0.136805	0.132692	0.134947	0.135842	0.132383	0.130254	0.136591	0.136879	0.138005	0.139774	0.132582	0.13515	0.139294	0.137403	0.136671	0.137972	0.139051	0.137457	0.138052	0.13727	0.137021	0.143573	0.141495	0.141189	0.14803	0.148659	0.146583	0.144814	0.145497	0.146647	0.147394	0.148252	0.150369	0.150028	0.151421	0.15543	0.156033	0.155048	0.154669	0.15601	0.15564	0.155513	0.156097	0.156999	0.160485	0.160351
PRCT_F24_LP_210507_b	PRCT	Anura	0.140208	0.146298	0.144261	0.136413	0.135694	0.141083	0.14581	0.142669	0.140684	0.142155	0.144581	0.141375	0.139791	0.1398	0.140293	0.141648	0.141296	0.140638	0.141991	0.143527	0.140692	0.138326	0.148097	0.145877	0.142271	0.144215	0.138111	0.141067	0.147076	0.145915	0.144668	0.143283	0.143823	0.148922	0.149026	0.149058	0.151001	0.148614	0.149328	0.151047	0.150409	0.149607	0.150537	0.152066	0.151649	0.152713	0.152193
PRCT_F24_LP_210507_c	PRCT	Anura	0.141744	0.135128	0.132841	0.135462	0.137749	0.138476	0.141017	0.147873	0.136987	0.133255	0.140474	0.135195	0.137615	0.140211	0.136777	0.13754	0.140397	0.142685	0.14188	0.138486	0.133959	0.133359	0.143202	0.142227	0.137356	0.136144	0.137184	0.13898	0.143118	0.14942	0.14554	0.142315	0.143378	0.145747	0.144452	0.14562	0.150229	0.148415	0.147759	0.148154	0.147933	0.147982	0.147304	0.146475	0.147074	0.150765	0.151341
PRCT_F25_LP_210507_a	PRCT	Anura	0.142106	0.144225	0.145948	0.147768	0.139317	0.136824	0.142234	0.148272	0.139565	0.140121	0.150165	0.140984	0.14534	0.151471	0.147057	0.139532	0.141074	0.148069	0.151177	0.15237	0.149002	0.146238	0.15487	0.153514	0.150694	0.152753	0.15061	0.152512	0.15712	0.16021	0.15924	0.156303	0.155737	0.161799	0.161284	0.162697	0.168528	0.166682	0.165401	0.166165	0.167827	0.166882	0.166418	0.167299	0.168782	0.170499	0.170664
PRCT_F25_LP_210507_b	PRCT	Anura	0.153668	0.145826	0.13674	0.137456	0.140695	0.141269	0.140944	0.143571	0.139685	0.140175	0.145082	0.141088	0.142292	0.141756	0.135579	0.137658	0.140593	0.142567	0.143558	0.141186	0.143379	0.149176	0.149393	0.146597	0.143002	0.140972	0.143242	0.145583	0.148726	0.153188	0.150582	0.14715	0.147831	0.154676	0.156246	0.155548	0.155566	0.155698	0.1564	0.156185	0.154686	0.157593	0.159905	0.159107	0.155523	0.158373	0.159372
PRCT_F25_LP_210507_c	PRCT	Anura	0.147589	0.150339	0.144598	0.137075	0.1315	0.131824	0.137401	0.143693	0.136254	0.132621	0.137605	0.138719	0.139472	0.139842	0.140228	0.143861	0.144042	0.142952	0.144703	0.142116	0.140966	0.144032	0.150045	0.148872	0.148904	0.153065	0.145879	0.144901	0.148236	0.149313	0.151234	0.151777	0.152092	0.155244	0.155335	0.154127	0.154519	0.159901	0.15728	0.154437	0.159308	0.1576	0.15693	0.158579	0.159557	0.1593	0.157419
PRCT_F26_LP_210507_a	PRCT	Anura	0.15835	0.152698	0.139569	0.137938	0.138481	0.14408	0.149733	0.147976	0.141977	0.148264	0.160313	0.147041	0.140707	0.143198	0.148784	0.150257	0.149602	0.148902	0.149921	0.15223	0.150348	0.147945	0.15567	0.152053	0.148856	0.153344	0.151571	0.155178	0.159489	0.157595	0.156119	0.156849	0.159606	0.162458	0.160785	0.160146	0.163073	0.16518	0.165058	0.165586	0.168455	0.165925	0.164677	0.165403	0.165187	0.166987	0.166542
PRCT_F26_LP_210507_b	PRCT	Anura	0.172847	0.174931	0.17505	0.174812	0.171099	0.169142	0.169827	0.171281	0.17048	0.17009	0.170124	0.167225	0.16602	0.167311	0.170194	0.171943	0.174315	0.175387	0.173114	0.172624	0.171747	0.171741	0.176592	0.175703	0.174708	0.177175	0.176489	0.179316	0.181475	0.178566	0.181094	0.181091	0.180192	0.186226	0.186977	0.186587	0.188354	0.190723	0.189316	0.19004	0.196492	0.193023	0.18894	0.188148	0.190338	0.194391	0.193355
PRCT_F26_LP_210507_c	PRCT	Anura	0.185654	0.182711	0.175917	0.171386	0.179703	0.183746	0.180936	0.176517	0.168389	0.167497	0.175358	0.182294	0.180622	0.176955	0.177242	0.178035	0.180057	0.18106	0.17901	0.178962	0.179974	0.182248	0.186867	0.186951	0.184142	0.181734	0.182912	0.187909	0.191618	0.189597	0.187628	0.185276	0.186319	0.19601	0.199969	0.198821	0.196329	0.197518	0.196679	0.1972	0.20155	0.199777	0.196173	0.195003	0.198915	0.199278	0.196476
PRCT_F27_LP_210507_a	PRCT	Anura	0.092233	0.090589	0.088367	0.094712	0.090948	0.091781	0.097802	0.100984	0.086161	0.082405	0.09469	0.097075	0.095887	0.094073	0.094089	0.099225	0.096553	0.094386	0.104139	0.103776	0.096147	0.091826	0.104736	0.105741	0.102604	0.103282	0.102674	0.102874	0.103769	0.104897	0.107927	0.106643	0.104672	0.111353	0.11171	0.112718	0.117417	0.117875	0.115338	0.114507	0.118087	0.117972	0.116864	0.117605	0.121946	0.123374	0.121861
PRCT_F27_LP_210507_b	PRCT	Anura	0.095486	0.100778	0.102615	0.099852	0.094174	0.093059	0.097618	0.103635	0.093379	0.090087	0.09869	0.09982	0.102933	0.102257	0.09628	0.101242	0.101261	0.097579	0.097414	0.099107	0.099018	0.099584	0.107699	0.10714	0.103077	0.101955	0.105128	0.109431	0.111785	0.110456	0.10802	0.105244	0.105316	0.111921	0.114826	0.116797	0.119098	0.117603	0.116038	0.115757	0.116823	0.117424	0.119003	0.120595	0.120286	0.12238	0.121428
PRCT_F27_LP_210507_c	PRCT	Anura	0.08531	0.089225	0.092801	0.089424	0.082603	0.084372	0.089989	0.087894	0.081221	0.083193	0.091824	0.087982	0.084632	0.08524	0.088727	0.08789	0.085924	0.087108	0.09312	0.089326	0.085995	0.088035	0.093426	0.090766	0.086357	0.085553	0.08483	0.090911	0.097312	0.09661	0.09693	0.094879	0.093716	0.100314	0.102516	0.100986	0.098939	0.100624	0.101442	0.102466	0.104734	0.103104	0.102614	0.103911	0.104856	0.106854	0.105947
PRCT_F28_LP_210507_a	PRCT	Anura	0.207404	0.205679	0.205584	0.202229	0.197206	0.195152	0.198388	0.205596	0.201745	0.205472	0.216128	0.209455	0.208491	0.210095	0.20844	0.203196	0.205881	0.212468	0.213977	0.214238	0.213671	0.214351	0.219389	0.221812	0.223062	0.224669	0.225271	0.227442	0.23025	0.232369	0.236174	0.239821	0.243894	0.24996	0.250213	0.251587	0.257337	0.261961	0.260797	0.26045	0.266619	0.269905	0.270332	0.270372	0.273222	0.274852	0.275507
PRCT_F28_LP_210507_b	PRCT	Anura	0.195016	0.203609	0.206405	0.205448	0.197778	0.196376	0.202678	0.209567	0.198588	0.193288	0.19953	0.199338	0.200022	0.202426	0.205173	0.203682	0.206236	0.20872	0.204533	0.202626	0.208254	0.216748	0.21545	0.212763	0.214884	0.222122	0.22437	0.224554	0.224625	0.2261	0.229171	0.229932	0.230328	0.235986	0.242832	0.250017	0.254706	0.250549	0.248929	0.250468	0.252782	0.255564	0.255655	0.255852	0.261214	0.261838	0.259814
PRCT_F28_LP_210507_c	PRCT	Anura	0.201371	0.19896	0.194294	0.194768	0.193575	0.190721	0.188689	0.190443	0.195087	0.198079	0.195349	0.184395	0.186567	0.192417	0.192753	0.194758	0.199164	0.204184	0.206428	0.202068	0.198829	0.20108	0.208592	0.209587	0.207829	0.20793	0.210218	0.215402	0.220783	0.223566	0.225568	0.225915	0.226689	0.231548	0.23702	0.243172	0.248049	0.245995	0.246036	0.248595	0.25154	0.253374	0.256884	0.260082	0.258995	0.260088	0.261012
PRCT_F29_LP_210507_a	PRCT	Anura	0.206867	0.205992	0.203329	0.202385	0.209855	0.21041	0.205469	0.204083	0.202599	0.205603	0.210675	0.20745	0.205314	0.206398	0.210343	0.21526	0.216522	0.215696	0.216345	0.217453	0.216063	0.214994	0.221405	0.222387	0.223673	0.228172	0.225925	0.2302	0.236104	0.23581	0.235917	0.236613	0.240397	0.250101	0.253736	0.25441	0.255841	0.259442	0.259256	0.259577	0.26438	0.265884	0.266558	0.267132	0.267294	0.268856	0.268788
PRCT_F29_LP_210507_b	PRCT	Anura	0.232446	0.228475	0.222762	0.223587	0.220015	0.218865	0.223596	0.232695	0.223606	0.218312	0.225593	0.235012	0.231099	0.22631	0.230522	0.233595	0.232492	0.230273	0.231925	0.237687	0.239318	0.237987	0.242946	0.242588	0.243366	0.248242	0.246472	0.249203	0.255077	0.259309	0.261628	0.260601	0.260444	0.267887	0.269963	0.271364	0.274797	0.275888	0.276139	0.278168	0.282686	0.282672	0.282154	0.283151	0.285649	0.285476	0.284272
PRCT_F29_LP_210507_c	PRCT	Anura	0.213952	0.205666	0.20524	0.212706	0.21591	0.214338	0.21279	0.216237	0.210616	0.213364	0.224087	0.220482	0.218697	0.219444	0.220843	0.223026	0.220029	0.218358	0.22574	0.227773	0.227691	0.228324	0.230745	0.231365	0.235023	0.241726	0.238264	0.239337	0.242059	0.240821	0.244976	0.246521	0.246912	0.253817	0.257189	0.258139	0.259377	0.264052	0.262913	0.260832	0.263506	0.264429	0.264861	0.266266	0.269469	0.269611	0.267061
PRCT_F30_LP_210507_a	PRCT	Anura	0.199066	0.197748	0.19138	0.18726	0.188238	0.191921	0.197276	0.202989	0.197982	0.195403	0.198951	0.199509	0.199545	0.20174	0.205411	0.200371	0.20019	0.203781	0.205899	0.215495	0.215462	0.207855	0.212378	0.216012	0.218234	0.220199	0.222428	0.227045	0.230956	0.231307	0.233953	0.233733	0.234943	0.24671	0.248367	0.250101	0.256877	0.258323	0.260046	0.262462	0.264494	0.264835	0.265005	0.266804	0.271541	0.276507	0.276169
PRCT_F30_LP_210507_b	PRCT	Anura	0.198968	0.194888	0.191823	0.195996	0.201834	0.198126	0.191811	0.195775	0.196134	0.195722	0.195594	0.193234	0.194112	0.195086	0.194245	0.197599	0.195437	0.193622	0.200411	0.200577	0.201321	0.20548	0.21025	0.211	0.209459	0.208205	0.208695	0.213842	0.220708	0.224932	0.224918	0.224791	0.226537	0.229995	0.23336	0.237476	0.241826	0.243271	0.242972	0.244253	0.248555	0.248631	0.247686	0.247798	0.249858	0.253048	0.252892
PRCT_F30_LP_210507_c	PRCT	Anura	0.187317	0.182712	0.177122	0.179699	0.181432	0.177714	0.175127	0.182463	0.183911	0.18075	0.176432	0.174593	0.179514	0.182772	0.179911	0.18258	0.180718	0.176082	0.174969	0.180703	0.183983	0.184575	0.190608	0.192997	0.193423	0.193807	0.19236	0.197251	0.201883	0.19965	0.206507	0.209055	0.207344	0.211367	0.215593	0.218268	0.219949	0.224482	0.224406	0.223712	0.226769	0.227014	0.227163	0.228556	0.231165	0.232462	0.231983
PRCT_F31_LP_210507_a	PRCT	Anura	0.246754	0.247532	0.245382	0.239616	0.238154	0.245445	0.252812	0.248018	0.239364	0.238212	0.244427	0.245555	0.248348	0.248781	0.245422	0.248032	0.24833	0.248737	0.25355	0.252399	0.251763	0.254322	0.258241	0.264088	0.267662	0.267209	0.267471	0.266835	0.268967	0.276175	0.278553	0.278762	0.280436	0.286615	0.290137	0.293299	0.297369	0.299972	0.299723	0.300275	0.304183	0.304715	0.304986	0.307176	0.311753	0.311759	0.309055
PRCT_F31_LP_210507_b	PRCT	Anura	0.231128	0.228055	0.228625	0.231917	0.230394	0.226738	0.225634	0.230279	0.227911	0.227359	0.231	0.232115	0.233693	0.233857	0.232705	0.237703	0.239382	0.239895	0.243453	0.237127	0.235533	0.241671	0.24629	0.24452	0.244479	0.249285	0.246587	0.250699	0.256206	0.255292	0.258703	0.260666	0.261853	0.267227	0.268292	0.270371	0.274723	0.272915	0.273628	0.276151	0.277547	0.276898	0.277504	0.279142	0.279757	0.28391	0.283626
PRCT_F31_LP_210507_c	PRCT	Anura	0.236549	0.236107	0.239657	0.2377	0.234816	0.23034	0.229363	0.236467	0.233013	0.229391	0.232467	0.241967	0.242846	0.239616	0.238145	0.23702	0.236585	0.238323	0.242811	0.244178	0.240699	0.237745	0.245519	0.250423	0.250509	0.24865	0.253256	0.257643	0.260098	0.260991	0.261602	0.262175	0.263875	0.268185	0.27248	0.275717	0.277202	0.27618	0.27779	0.279284	0.277845	0.278979	0.280583	0.281467	0.281413	0.283168	0.282434
PRCT_F32_LP_210507_a	PRCT	Anura	0.170548	0.1684	0.169933	0.174707	0.166806	0.163996	0.170181	0.179414	0.170102	0.166659	0.174182	0.172692	0.174818	0.175418	0.171391	0.173221	0.17302	0.172795	0.176505	0.176105	0.17488	0.176836	0.184953	0.185526	0.184252	0.184873	0.17913	0.183863	0.191865	0.192102	0.194014	0.193688	0.192998	0.197441	0.200132	0.201438	0.202472	0.204025	0.203705	0.204952	0.209879	0.210076	0.210227	0.211503	0.212631	0.213567	0.213217
PRCT_F32_LP_210507_b	PRCT	Anura	0.16639	0.163747	0.16392	0.172104	0.163662	0.158836	0.161526	0.165666	0.15932	0.159164	0.166689	0.164593	0.163869	0.165009	0.166312	0.165616	0.166571	0.168498	0.169227	0.168861	0.168883	0.171441	0.178371	0.178324	0.1766	0.177098	0.174457	0.176056	0.180353	0.183507	0.186193	0.18251	0.178988	0.188773	0.189613	0.188589	0.190972	0.192353	0.194489	0.196689	0.197703	0.196707	0.195321	0.195297	0.197879	0.200506	0.200489
PRCT_F32_LP_210507_c	PRCT	Anura	0.155011	0.154263	0.151663	0.149042	0.145573	0.146265	0.15079	0.155385	0.15137	0.151344	0.156633	0.154575	0.152017	0.152536	0.156268	0.156776	0.156348	0.155009	0.152777	0.153907	0.156391	0.159474	0.163494	0.161487	0.159228	0.160954	0.163489	0.166766	0.167968	0.165444	0.16513	0.166358	0.169107	0.173445	0.173896	0.175761	0.179903	0.177523	0.178247	0.180797	0.181666	0.181142	0.181484	0.182337	0.182165	0.185863	0.185543
PRCT_F33_LP_210507_a	PRCT	Anura	0.148561	0.150449	0.150258	0.145547	0.147123	0.147614	0.147949	0.151683	0.147909	0.147869	0.152649	0.15048	0.145198	0.144691	0.15147	0.153628	0.153185	0.152627	0.153682	0.151364	0.150707	0.153067	0.155805	0.158182	0.160874	0.1628	0.158155	0.161147	0.165708	0.163154	0.164553	0.165268	0.165585	0.169196	0.170713	0.173194	0.177061	0.176768	0.174765	0.174443	0.177401	0.177869	0.179731	0.182518	0.183309	0.184665	0.184193
PRCT_F33_LP_210507_b	PRCT	Anura	0.14506	0.13786	0.136793	0.149621	0.146854	0.14442	0.145045	0.143863	0.134339	0.134625	0.144636	0.142926	0.142736	0.143363	0.142686	0.141451	0.142758	0.144795	0.144521	0.144335	0.143519	0.144391	0.151099	0.148792	0.14548	0.147764	0.151618	0.15076	0.149404	0.153121	0.15723	0.155161	0.152025	0.159572	0.160742	0.160967	0.163461	0.162848	0.161743	0.162306	0.165145	0.166361	0.164469	0.162722	0.16607	0.167413	0.165707
PRCT_F33_LP_210507_c	PRCT	Anura	0.148603	0.148589	0.152498	0.153433	0.14988	0.148775	0.150443	0.151572	0.149553	0.15005	0.152371	0.148429	0.145326	0.145316	0.148598	0.153731	0.155909	0.155127	0.153868	0.155826	0.155831	0.154129	0.156049	0.158028	0.159395	0.159425	0.155724	0.158336	0.162458	0.161596	0.165342	0.165549	0.163746	0.16793	0.168051	0.167306	0.16882	0.17312	0.169292	0.166594	0.1734	0.173597	0.172071	0.170962	0.170456	0.171545	0.173141
PRCT_F34_LP_210507_a	PRCT	Anura	0.104817	0.105566	0.105603	0.100913	0.101744	0.102998	0.10419	0.106566	0.104966	0.104457	0.103856	0.094512	0.097767	0.104282	0.104149	0.101075	0.103034	0.107577	0.108511	0.10657	0.104004	0.104505	0.111857	0.110581	0.1088	0.112093	0.112626	0.113174	0.115731	0.120448	0.120644	0.118786	0.117344	0.118418	0.124145	0.128176	0.12755	0.126708	0.126411	0.126359	0.126557	0.130054	0.132248	0.13358	0.137136	0.138209	0.137696
PRCT_F34_LP_210507_b	PRCT	Anura	0.119336	0.126544	0.127346	0.113959	0.112745	0.117879	0.122779	0.122135	0.118603	0.11919	0.123489	0.123003	0.122863	0.120657	0.11686	0.123256	0.12385	0.122724	0.128216	0.122833	0.120926	0.126008	0.129773	0.127166	0.126171	0.130924	0.133414	0.133855	0.134878	0.13852	0.14008	0.138051	0.13673	0.143017	0.144432	0.146377	0.150821	0.150204	0.151325	0.153426	0.154404	0.155523	0.155562	0.156837	0.162635	0.164709	0.163675
PRCT_F34_LP_210507_c	PRCT	Anura	0.117337	0.119141	0.116584	0.10543	0.107891	0.10988	0.110524	0.114011	0.106511	0.104255	0.110014	0.10919	0.113937	0.117516	0.114377	0.109431	0.11149	0.11611	0.115046	0.113707	0.112186	0.113183	0.120853	0.118384	0.114112	0.115489	0.119481	0.123898	0.125272	0.122636	0.126056	0.12638	0.124801	0.129567	0.131645	0.133132	0.135447	0.136557	0.136971	0.138631	0.142276	0.143329	0.142672	0.142549	0.14541	0.148835	0.14981
PRCT_F35_LP_210507_a	PRCT	Anura	0.13983	0.1402	0.14204	0.140792	0.135538	0.136948	0.145049	0.153024	0.146498	0.139981	0.139894	0.139953	0.138983	0.141135	0.146595	0.142382	0.140218	0.142369	0.146335	0.147138	0.144782	0.143632	0.150526	0.150617	0.148274	0.148712	0.152145	0.155951	0.156607	0.153578	0.159779	0.161199	0.159892	0.168614	0.172486	0.172275	0.171832	0.176508	0.177969	0.178487	0.181734	0.185406	0.186165	0.186773	0.192368	0.193347	0.192328
PRCT_F35_LP_210507_b	PRCT	Anura	0.144846	0.147795	0.15189	0.154757	0.149496	0.151203	0.15529	0.149509	0.141943	0.143838	0.152222	0.149937	0.150324	0.151007	0.149187	0.148734	0.147837	0.147416	0.148668	0.148126	0.148534	0.151253	0.155564	0.154368	0.153176	0.155547	0.156709	0.157967	0.160155	0.163218	0.163608	0.163187	0.165464	0.173541	0.175085	0.175285	0.177973	0.180867	0.181659	0.182842	0.18622	0.185654	0.186538	0.189789	0.193243	0.196887	0.195741
PRCT_F35_LP_210507_c	PRCT	Anura	0.133833	0.135661	0.131539	0.124473	0.121563	0.123023	0.126756	0.129253	0.124085	0.123106	0.127064	0.123302	0.120654	0.123799	0.131454	0.12995	0.128317	0.128809	0.130265	0.128364	0.128999	0.133923	0.13986	0.13516	0.133111	0.139252	0.13435	0.134068	0.138894	0.143456	0.139864	0.139073	0.144047	0.150505	0.151355	0.152023	0.155606	0.15868	0.159219	0.160007	0.16317	0.162832	0.164209	0.167263	0.168763	0.170079	0.170148
PRCT_F36_LP_210507_a	PRCT	Anura	0.107474	0.104357	0.096334	0.088365	0.098197	0.098077	0.090808	0.092763	0.090352	0.084595	0.081315	0.089605	0.09063	0.088877	0.089717	0.08762	0.087135	0.088282	0.089121	0.088251	0.086364	0.084676	0.084506	0.085139	0.086596	0.088501	0.089766	0.087687	0.086172	0.089042	0.089547	0.088902	0.087778	0.08653	0.089271	0.09129	0.090181	0.089142	0.088074	0.088025	0.089267	0.088628	0.088217	0.08845	0.088596	0.088728	0.087478
PRCT_F36_LP_210507_b	PRCT	Anura	0.114094	0.111375	0.107753	0.105962	0.10947	0.108548	0.10444	0.103551	0.103618	0.101465	0.098193	0.099575	0.100702	0.100345	0.09892	0.098758	0.099363	0.100071	0.100101	0.098422	0.097584	0.098618	0.10066	0.09949	0.099359	0.101968	0.100773	0.101202	0.103024	0.104071	0.10225	0.101702	0.10255	0.102024	0.102361	0.102866	0.102925	0.102709	0.101902	0.101622	0.10242	0.101404	0.100499	0.099917	0.099102	0.101997	0.102173
PRCT_F36_LP_210507_c	PRCT	Anura	0.10568	0.103936	0.098021	0.094183	0.09109	0.08864	0.087765	0.088967	0.085043	0.081413	0.081004	0.082506	0.085316	0.08732	0.087147	0.085544	0.083475	0.082698	0.084015	0.081767	0.081402	0.083306	0.082827	0.082473	0.084034	0.086871	0.085736	0.084521	0.084442	0.085445	0.086188	0.085427	0.084185	0.084886	0.086016	0.087567	0.088668	0.086671	0.085111	0.085185	0.086495	0.085803	0.085759	0.086364	0.086128	0.086969	0.086307
PRCT_F37_LP_210507_a	PRCT	Anura	0.152029	0.152941	0.15006	0.144802	0.143878	0.140666	0.13757	0.139898	0.135995	0.131176	0.130388	0.135804	0.1374	0.136591	0.135825	0.133119	0.133446	0.135251	0.134869	0.133452	0.13354	0.13452	0.133125	0.133432	0.135438	0.137746	0.137522	0.137811	0.138827	0.139994	0.141868	0.142568	0.142719	0.144577	0.146279	0.148007	0.149831	0.15128	0.150846	0.150959	0.153486	0.154228	0.154396	0.15438	0.154167	0.155849	0.155917
PRCT_F37_LP_210507_b	PRCT	Anura	0.142872	0.145052	0.140835	0.130345	0.13138	0.131283	0.129424	0.130577	0.126889	0.124579	0.125192	0.123559	0.124843	0.125341	0.12251	0.12088	0.119848	0.120657	0.123767	0.122108	0.121841	0.123521	0.122191	0.123165	0.126125	0.129097	0.128574	0.129382	0.130938	0.13129	0.130961	0.131429	0.131816	0.130144	0.133238	0.137454	0.13938	0.138252	0.138057	0.140073	0.143202	0.141145	0.141494	0.143666	0.142624	0.144377	0.14481
PRCT_F37_LP_210507_c	PRCT	Anura	0.14284	0.141033	0.136096	0.136096	0.133785	0.130991	0.129138	0.128877	0.126895	0.123234	0.119802	0.11993	0.122947	0.124267	0.121662	0.120283	0.120504	0.12202	0.123644	0.122204	0.121494	0.122074	0.121358	0.123176	0.125808	0.127419	0.127804	0.127835	0.128158	0.129009	0.129258	0.130327	0.131998	0.132889	0.133822	0.13518	0.136879	0.138211	0.139229	0.140332	0.141709	0.14235	0.143007	0.143618	0.143845	0.146344	0.14705
PRCT_F38_LP_210507_a	PRCT	Anura	0.135881	0.1357	0.129166	0.124088	0.121027	0.120393	0.120439	0.118729	0.115972	0.114753	0.115743	0.117264	0.11829	0.117648	0.115663	0.116082	0.116486	0.116424	0.116283	0.116451	0.116035	0.115695	0.117343	0.118029	0.120306	0.124215	0.122963	0.121421	0.121158	0.122272	0.123594	0.123946	0.124248	0.126652	0.129307	0.129888	0.128683	0.1302	0.13038	0.130371	0.131751	0.132213	0.133124	0.133694	0.132414	0.134635	0.135853
PRCT_F38_LP_210507_b	PRCT	Anura	0.120739	0.118682	0.111381	0.107536	0.110405	0.110846	0.109725	0.111797	0.10706	0.103755	0.104817	0.105261	0.1046	0.103609	0.103129	0.103444	0.101422	0.100547	0.104608	0.103327	0.102942	0.104056	0.101662	0.102582	0.104447	0.10537	0.1079	0.10847	0.107699	0.10764	0.110027	0.110748	0.109637	0.109649	0.111903	0.11369	0.113723	0.113878	0.11319	0.114201	0.117687	0.114549	0.11376	0.115668	0.115432	0.116108	0.115954
[truncated: 777 more rows]
[truncated: 2,104 more columns]

## Sheet: tiger
NIRS	Sex	352	353	354	355	356	357	358	359	360	361	362	363	364	365	366	367	368	369	370	371	372	373	374	375	376	377	378	379	380	381	382	383	384	385	386	387	388	389	390	391	392	393	394	395	396	397	398	399
[truncated: 114 more rows]
[truncated: 2,101 more columns]

## Sheet: AMAC
NIRS	Sex	352	353	354	355	356	357	358	359	360	361	362	363	364	365	366	367	368	369	370	371	372	373	374	375	376	377	378	379	380	381	382	383	384	385	386	387	388	389	390	391	392	393	394	395	396	397	398	399
[truncated: 99 more rows]
[truncated: 2,101 more columns]

[truncated: 2 more sheets: clf, blocks]
